# Supplementary material for: Crystal structure of calcium dinickel(II) iron(III) tris­(orthophosphate): CaNi2Fe(PO4)3
Source: Acta Crystallogr E Crystallogr Commun. 2017 May 26;73(Pt 6):893–5. doi: 10.1107/S2056989017007411 (PMC5458318; doi:10.1107/S2056989017007411)
Supplement: Supplementary file 1 [file e-73-00893-sup1.cif]

##############################################################################
#                                                                            #
# This CIF contains the data in a paper accepted for publication in          #
# Acta Crystallographica Section E. It conforms to the requirements of       #
# Notes for Authors for Acta Crystallographica Section E, and has been       #
# peer reviewed under the auspices of the IUCr Commission on Journals.       #
#                                                                            #
# Full details of the Crystallographic Information File format               #
# are given in the paper "The Crystallographic Information File (CIF):       #
# a New Standard Archive File for Crystallography" by S. R. Hall, F. H.      #
# Allen and I. D. Brown [Acta Cryst. (1991), A47, 655-685].                  #
#                                                                            #
# The current version of the core CIF dictionary is obtainable from          #
# ftp://ftp.iucr.org/pub/cif_core.dic.                                       #
#                                                                            #
# Software is freely available for graphical display of the structure(s)     #
# in this CIF. For information consult the CIF software page                 #
# http://www.iucr.org/resources/cif/software.                                #
#                                                                            #
# This file may be used for bona fide research purposes within the           #
# scientific community so long as proper attribution is given to the journal # 
# article from which it was obtained.                                        #
#                                                                            #
##############################################################################
data_I
_audit_creation_method     'SHELXL-2014/7'
_journal_date_recd_electronic     2017-05-07
_journal_date_accepted     2017-05-19
_journal_name_full     'Acta Crystallographica, Section E'
_journal_year     2017
_journal_volume     73
_journal_issue      6
_journal_page_first     893
_journal_page_last     895
_journal_paper_category     GI
_journal_paper_doi     10.1107/S2056989017007411
_journal_coeditor_code     WM5390
_publ_contact_author_name     'Said Ouaatta'
_publ_contact_author_address
;
Laboratoire de Chimie du Solide Appliqu\'ee,
Faculty of Sciences, Mohammed V University in Rabat
Avenue Ibn Battouta, BP 1014, Rabat, Morocco
;
_publ_contact_author_email     saidouaatta87@gmail.com
_publ_contact_author_fax     '212 537 77 54 40'
_publ_contact_author_phone     '212 537 77 54 40'
_publ_section_title
;
Crystal structure of calcium dinickel(II) iron(III) tris(orthophosphate),
CaNi~2~Fe(PO~4~)~3~
;
loop_
    _publ_author_name
    _publ_author_address
    'Ouaatta, Said'
;
Laboratoire de Chimie du Solide Appliqu\'ee,
Faculty of Sciences, Mohammed V University in Rabat
Avenue Ibn Battouta, BP 1014, Rabat, Morocco
;
    'Assani, Abderrazzak'
;
Laboratoire de Chimie du Solide Appliqu\'ee,
Faculty of Sciences, Mohammed V University in Rabat
Avenue Ibn Battouta, BP 1014, Rabat, Morocco
;
    'Saadi, Mohamed'
;
Laboratoire de Chimie du Solide Appliqu\'ee,
Faculty of Sciences, Mohammed V University in Rabat
Avenue Ibn Battouta, BP 1014, Rabat, Morocco
;
    'El Ammari, Lahcen'
;
Laboratoire de Chimie du Solide Appliqu\'ee,
Faculty of Sciences, Mohammed V University in Rabat
Avenue Ibn Battouta, BP 1014, Rabat, Morocco
;
_publ_section_synopsis
;
The transition metal orthophosphate CaNi~2~Fe(PO~4~)~3~ adopts the \a-CrPO~4~
structure type.
;
_chemical_name_systematic
;
Calcium dinickel(II) iron(III) tris(orthophosphate)
;
_chemical_name_common     ?
_chemical_formula_moiety     'Ca Fe Ni2 O12 P3'
_chemical_formula_sum     'Ca Fe Ni2 O12 P3'
_chemical_formula_structural     'Ca Ni2 Fe (P O4)3'
_chemical_formula_iupac     'Ca Ni2 Fe (P O4)3'
_chemical_formula_weight     498.26
_chemical_melting_point     ?
_shelx_space_group_comment
;
The symmetry employed for this shelxl refinement is uniquely defined
by the following loop, which should always be used as a source of
symmetry information in preference to the above space-group names.
They are only intended as comments.
;
_space_group_crystal_system     orthorhombic
_space_group_name_H-M_alt     'I m m a'
_space_group_name_Hall     '-I 2b 2'
loop_
    _space_group_symop_operation_xyz
    'x, y, z'
    '-x, -y+1/2, z'
    '-x, y+1/2, -z'
    'x, -y, -z'
    'x+1/2, y+1/2, z+1/2'
    '-x+1/2, -y+1, z+1/2'
    '-x+1/2, y+1, -z+1/2'
    'x+1/2, -y+1/2, -z+1/2'
    '-x, -y, -z'
    'x, y-1/2, -z'
    'x, -y-1/2, z'
    '-x, y, z'
    '-x+1/2, -y+1/2, -z+1/2'
    'x+1/2, y, -z+1/2'
    'x+1/2, -y, z+1/2'
    '-x+1/2, y+1/2, z+1/2'
_cell_length_a     10.3126(3)
_cell_length_b     13.1138(3)
_cell_length_c     6.4405(2)
_cell_angle_alpha     90
_cell_angle_beta     90
_cell_angle_gamma     90
_cell_volume     871.00(4)
_cell_formula_units_Z     4
_cell_measurement_reflns_used     1171
_cell_measurement_theta_min     3.107
_cell_measurement_theta_max     36.642
_cell_measurement_temperature     296(2)
_exptl_crystal_description     parallelepiped
_exptl_crystal_colour     'orange'
_exptl_crystal_size_max     0.30
_exptl_crystal_size_mid     0.27
_exptl_crystal_size_min     0.21
_exptl_crystal_density_diffrn     3.800
_exptl_crystal_density_meas     ?
_exptl_crystal_density_method     ?
_exptl_crystal_F_000     972
_exptl_absorpt_coefficient_mu     7.137
_exptl_absorpt_correction_type     multi-scan
_exptl_absorpt_process_details
;
(SADABS; Krause <i>et al.</i>, 2015)
;
_exptl_absorpt_correction_T_min     0.5957
_exptl_absorpt_correction_T_max     0.7479
_diffrn_ambient_temperature     296(2)
_diffrn_radiation_type     MoK\a
_diffrn_radiation_wavelength     0.71073
_diffrn_radiation_source     'fine-focus sealed tube'
_diffrn_radiation_monochromator     graphite
_diffrn_measurement_device_type     'Bruker X8 APEX'
_diffrn_measurement_method     '\f and \w scans'
_diffrn_detector_area_resol_mean     ?
_diffrn_reflns_number     8446
_diffrn_reflns_av_R_equivalents     0.0201
_diffrn_reflns_theta_min     3.107
_diffrn_reflns_theta_max     36.642
_diffrn_reflns_theta_full     25.242
_diffrn_measured_fraction_theta_max     1.000
_diffrn_measured_fraction_theta_full     1.000
_diffrn_reflns_limit_h_min     -16
_diffrn_reflns_limit_h_max     17
_diffrn_reflns_limit_k_min     -20
_diffrn_reflns_limit_k_max     22
_diffrn_reflns_limit_l_min     -10
_diffrn_reflns_limit_l_max     10
_reflns_number_total     1171
_reflns_number_gt     1153
_reflns_threshold_expression     'I > 2\s(I)'
_refine_ls_structure_factor_coef     Fsqd
_refine_ls_matrix_type     full
_refine_ls_R_factor_all     0.0169
_refine_ls_R_factor_gt     0.0166
_refine_ls_wR_factor_gt     0.0442
_refine_ls_wR_factor_ref     0.0443
_refine_ls_goodness_of_fit_ref     1.167
_refine_ls_restrained_S_all     1.167
_refine_ls_number_reflns     1171
_refine_ls_number_parameters     54
_refine_ls_number_restraints     0
_refine_ls_hydrogen_treatment     undef
_refine_ls_weighting_scheme     calc
_refine_ls_weighting_details
              'w=1/[\s^2^(Fo^2^)+(0.0216P)^2^+1.4670P] where P=(Fo^2^+2Fc^2^)/3'
_atom_sites_solution_hydrogens     .
_atom_sites_solution_primary     ?
_atom_sites_solution_secondary     ?
_refine_ls_shift/su_max     0.001
_refine_ls_shift/su_mean     0.000
_refine_diff_density_max     0.763
_refine_diff_density_min     -0.627
_refine_ls_extinction_method
;
SHELXL2014 (Sheldrick, 2015<i>b</i>)
;
_refine_ls_extinction_coef     0.0033(2)
_refine_ls_extinction_expression
                                  'Fc^*^=kFc[1+0.001xFc^2^\l^3^/sin(2\q)]^-1/4^'
loop_
    _atom_type_symbol
    _atom_type_description
    _atom_type_scat_dispersion_real
    _atom_type_scat_dispersion_imag
    _atom_type_scat_source
    'O' 'O' 0.0106 0.0060
                         'International Tables Vol C Tables 4.2.6.8 and 6.1.1.4'
    'P' 'P' 0.1023 0.0942
                         'International Tables Vol C Tables 4.2.6.8 and 6.1.1.4'
    'Ca' 'Ca' 0.2262 0.3064
                         'International Tables Vol C Tables 4.2.6.8 and 6.1.1.4'
    'Fe' 'Fe' 0.3463 0.8444
                         'International Tables Vol C Tables 4.2.6.8 and 6.1.1.4'
    'Ni' 'Ni' 0.3393 1.1124
                         'International Tables Vol C Tables 4.2.6.8 and 6.1.1.4'
_computing_data_collection
;
APEX2 (Bruker, 2009)
;
_computing_cell_refinement
;
SAINT (Bruker, 2009)
;
_computing_data_reduction
;
SAINT (Bruker, 2009)
;
_computing_structure_solution
;
SHELXT2014 (Sheldrick, 2015<i>a</i>)
;
_computing_structure_refinement
;
SHELXL2014 (Sheldrick, 2015<i>b</i>)
;
_computing_molecular_graphics
;
ORTEP-3 for Windows (Farrugia, 2012) and DIAMOND (Brandenburg,
2006)
;
_computing_publication_material
;
publCIF (Westrip, 2010)
;
loop_
    _atom_site_type_symbol
    _atom_site_label
    _atom_site_fract_x
    _atom_site_fract_y
    _atom_site_fract_z
    _atom_site_U_iso_or_equiv
    _atom_site_adp_type
    _atom_site_calc_flag
    _atom_site_occupancy
    _atom_site_disorder_assembly
    _atom_site_disorder_group
    Ni Ni1 0.7500 0.36655(2) 0.7500 0.00475(5) Uani d 1 . .
    Fe Fe1 0.5000 0.0000 0.5000 0.00372(6) Uani d 1 . .
    Ca Ca1 0.5000 0.2500 0.08981(7) 0.01187(8) Uani d 1 . .
    P P1 0.7500 0.57298(3) 0.7500 0.00385(7) Uani d 1 . .
    P P2 0.5000 0.2500 0.58291(8) 0.00327(8) Uani d 1 . .
    O O1 0.86146(7) 0.49415(6) 0.79418(13) 0.00590(12) Uani d 1 . .
    O O4 0.61754(11) 0.2500 0.73284(17) 0.00587(16) Uani d 1 . .
    O O3 0.5000 0.15625(8) 0.44256(18) 0.00672(17) Uani d 1 . .
    O O2 0.70724(8) 0.63786(6) 0.93385(12) 0.00762(13) Uani d 1 . .
loop_
    _atom_site_aniso_label
    _atom_site_aniso_U_11
    _atom_site_aniso_U_22
    _atom_site_aniso_U_33
    _atom_site_aniso_U_12
    _atom_site_aniso_U_13
    _atom_site_aniso_U_23
    Ni1 0.00486(9) 0.00326(8) 0.00613(9) 0.000 -0.00056(5) 0.000
    Fe1 0.00264(10) 0.00397(11) 0.00455(11) 0.000 0.000 -0.00016(8)
    Ca1 0.01508(18) 0.01319(18) 0.00735(16) 0.000 0.000 0.000
    P1 0.00450(14) 0.00307(14) 0.00398(14) 0.000 -0.00041(9) 0.000
    P2 0.00320(17) 0.00246(17) 0.00414(18) 0.000 0.000 0.000
    O1 0.0045(3) 0.0054(3) 0.0079(3) 0.0006(2) -0.0021(2) -0.0004(2)
    O4 0.0049(4) 0.0057(4) 0.0070(4) 0.000 -0.0023(3) 0.000
    O3 0.0082(4) 0.0045(4) 0.0075(4) 0.000 0.000 -0.0024(3)
    O2 0.0102(3) 0.0069(3) 0.0057(3) 0.0018(2) 0.0001(2) -0.0020(2)
_geom_special_details
;
 All esds (except the esd in the dihedral angle between two l.s. planes)
 are estimated using the full covariance matrix.  The cell esds are taken
 into account individually in the estimation of esds in distances, angles
 and torsion angles; correlations between esds in cell parameters are only
 used when they are defined by crystal symmetry.  An approximate (isotropic)
 treatment of cell esds is used for estimating esds involving l.s. planes.
;
loop_
    _geom_bond_atom_site_label_1
    _geom_bond_atom_site_label_2
    _geom_bond_site_symmetry_2
    _geom_bond_distance
    _geom_bond_publ_flag
    Ni1 O1 . 2.0498(8) ?
    Ni1 O1 7_646 2.0499(8) ?
    Ni1 O4 . 2.0529(8) ?
    Ni1 O4 13_656 2.0529(8) ?
    Ni1 O2 4_567 2.0841(8) ?
    Ni1 O2 6_654 2.0841(8) ?
    Fe1 O1 13_656 1.9504(7) ?
    Fe1 O1 5_444 1.9504(7) ?
    Fe1 O1 16_644 1.9504(7) ?
    Fe1 O1 8_456 1.9504(7) ?
    Fe1 O3 9_656 2.0822(11) ?
    Fe1 O3 . 2.0822(11) ?
    Ca1 O3 . 2.5832(12) ?
    Ca1 O3 2_655 2.5832(12) ?
    Ca1 O2 3_646 2.5987(8) ?
    Ca1 O2 4_566 2.5987(8) ?
    Ca1 O2 10_556 2.5987(8) ?
    Ca1 O2 9_666 2.5987(8) ?
    Ca1 O4 2_654 2.5990(12) ?
    Ca1 O4 1_554 2.5990(12) ?
    Ca1 P2 . 3.1758(7) ?
    Ca1 P2 1_554 3.2647(7) ?
    P1 O2 7_646 1.5233(8) ?
    P1 O2 . 1.5233(8) ?
    P1 O1 7_646 1.5719(8) ?
    P1 O1 . 1.5719(8) ?
    P2 O3 . 1.5259(11) ?
    P2 O3 2_655 1.5259(11) ?
    P2 O4 2_655 1.5498(11) ?
    P2 O4 . 1.5498(11) ?
loop_
    _geom_angle_atom_site_label_1
    _geom_angle_atom_site_label_2
    _geom_angle_atom_site_label_3
    _geom_angle_site_symmetry_1
    _geom_angle_site_symmetry_3
    _geom_angle
    _geom_angle_publ_flag
    O1 Ni1 O1 . 7_646 70.58(4) ?
    O1 Ni1 O4 . . 171.24(3) ?
    O1 Ni1 O4 7_646 . 103.13(3) ?
    O1 Ni1 O4 . 13_656 103.13(3) ?
    O1 Ni1 O4 7_646 13_656 171.24(3) ?
    O4 Ni1 O4 . 13_656 83.76(5) ?
    O1 Ni1 O2 . 4_567 90.33(3) ?
    O1 Ni1 O2 7_646 4_567 92.27(3) ?
    O4 Ni1 O2 . 4_567 83.75(4) ?
    O4 Ni1 O2 13_656 4_567 93.87(4) ?
    O1 Ni1 O2 . 6_654 92.27(3) ?
    O1 Ni1 O2 7_646 6_654 90.33(3) ?
    O4 Ni1 O2 . 6_654 93.87(4) ?
    O4 Ni1 O2 13_656 6_654 83.75(4) ?
    O2 Ni1 O2 4_567 6_654 176.81(4) ?
    O1 Fe1 O1 13_656 5_444 180.0 ?
    O1 Fe1 O1 13_656 16_644 85.81(5) ?
    O1 Fe1 O1 5_444 16_644 94.19(5) ?
    O1 Fe1 O1 13_656 8_456 94.19(5) ?
    O1 Fe1 O1 5_444 8_456 85.81(5) ?
    O1 Fe1 O1 16_644 8_456 180.0 ?
    O1 Fe1 O3 13_656 9_656 85.29(3) ?
    O1 Fe1 O3 5_444 9_656 94.71(3) ?
    O1 Fe1 O3 16_644 9_656 94.71(3) ?
    O1 Fe1 O3 8_456 9_656 85.29(3) ?
    O1 Fe1 O3 13_656 . 94.71(3) ?
    O1 Fe1 O3 5_444 . 85.29(3) ?
    O1 Fe1 O3 16_644 . 85.29(3) ?
    O1 Fe1 O3 8_456 . 94.71(3) ?
    O3 Fe1 O3 9_656 . 180.000(10) ?
    O3 Ca1 O3 . 2_655 56.84(5) ?
    O3 Ca1 O2 . 3_646 77.42(2) ?
    O3 Ca1 O2 2_655 3_646 108.72(2) ?
    O3 Ca1 O2 . 4_566 108.72(2) ?
    O3 Ca1 O2 2_655 4_566 77.42(2) ?
    O2 Ca1 O2 3_646 4_566 173.27(4) ?
    O3 Ca1 O2 . 10_556 77.42(2) ?
    O3 Ca1 O2 2_655 10_556 108.72(2) ?
    O2 Ca1 O2 3_646 10_556 110.65(3) ?
    O2 Ca1 O2 4_566 10_556 68.92(3) ?
    O3 Ca1 O2 . 9_666 108.72(2) ?
    O3 Ca1 O2 2_655 9_666 77.42(2) ?
    O2 Ca1 O2 3_646 9_666 68.92(3) ?
    O2 Ca1 O2 4_566 9_666 110.65(3) ?
    O2 Ca1 O2 10_556 9_666 173.27(4) ?
    O3 Ca1 O4 . 2_654 141.08(2) ?
    O3 Ca1 O4 2_655 2_654 141.08(2) ?
    O2 Ca1 O4 3_646 2_654 64.19(3) ?
    O2 Ca1 O4 4_566 2_654 109.37(3) ?
    O2 Ca1 O4 10_556 2_654 109.37(3) ?
    O2 Ca1 O4 9_666 2_654 64.19(3) ?
    O3 Ca1 O4 . 1_554 141.08(2) ?
    O3 Ca1 O4 2_655 1_554 141.08(2) ?
    O2 Ca1 O4 3_646 1_554 109.37(3) ?
    O2 Ca1 O4 4_566 1_554 64.19(3) ?
    O2 Ca1 O4 10_556 1_554 64.19(3) ?
    O2 Ca1 O4 9_666 1_554 109.37(3) ?
    O4 Ca1 O4 2_654 1_554 55.60(5) ?
    O2 P1 O2 7_646 . 112.08(6) ?
    O2 P1 O1 7_646 7_646 116.00(4) ?
    O2 P1 O1 . 7_646 107.24(4) ?
    O2 P1 O1 7_646 . 107.24(4) ?
    O2 P1 O1 . . 116.00(4) ?
    O1 P1 O1 7_646 . 97.76(6) ?
    O3 P2 O3 . 2_655 107.35(9) ?
    O3 P2 O4 . 2_655 111.66(3) ?
    O3 P2 O4 2_655 2_655 111.66(3) ?
    O3 P2 O4 . . 111.66(3) ?
    O3 P2 O4 2_655 . 111.66(3) ?
    O4 P2 O4 2_655 . 102.91(9) ?
_shelx_hkl_file
;
   0   0  -2 2096.79   47.70
   0   0   2 2032.40   47.60
   0   0   4 4962.00  114.29
   0   0  -4 5141.29  115.39
   0   0   6 2977.80   68.99
   0   0  -6 3169.48   69.19
   0   0   8  565.64   14.70
   0   0  10  116.89    5.20
   0   0 -10  127.89    5.50
   1   0   1 1247.68   28.00
  -1   0   1 1230.78   28.10
  -1   0  -1 1208.18   28.30
   1   0   1 1178.98   28.00
  -1   0   3  155.68    4.20
   1   0  -3  151.78    4.20
  -1   0  -3  163.38    4.30
   1   0   3  160.48    4.30
  -1   0   5  723.23   17.50
   1   0  -5  741.73   17.60
  -1   0  -5  764.02   17.70
   1   0   5  740.83   17.60
  -1   0   7    8.60    1.40
  -1   0  -7   10.30    1.50
   1   0   7   10.30    1.60
   1   0   9   63.99    3.60
  -1   0   9   68.49    3.70
   2   0   0 1666.43   37.80
  -2   0   0 1620.94   37.70
   2   0   2 7360.36  172.68
  -2   0   2 8143.98  172.48
   2   0   2 7712.53  172.58
  -2   0  -2 7643.84  172.68
  -2   0  -4 2060.49   46.00
   2   0   4 1996.30   45.90
  -2   0   4 2070.99   45.80
  -2   0  -6 1648.24   37.50
  -2   0   6 1628.44   37.30
   2   0   6 1614.94   37.50
  -2   0   8  426.16   11.70
  -2   0  -8  453.95   12.00
   2   0   8  426.56   11.80
   2   0 -10 1193.78   29.80
  -2   0  10 1237.38   29.90
   2   0  10 1214.78   30.10
   3   0   1 1870.61   42.30
  -3   0   1 1850.11   41.40
  -3   0   1 1821.32   42.50
   3   0   1 1874.51   41.90
  -3   0   1 1828.12   42.00
  -3   0  -1 1840.22   41.80
  -3   0  -3 1872.51   41.20
   3   0   3 1866.81   41.20
  -3   0   3 1778.12   41.00
   3   0   3 1810.62   41.10
   3   0   5    1.90    0.90
  -3   0  -5    0.50    0.90
  -3   0   5   -0.70    0.80
  -3   0   7   77.69    3.20
  -3   0  -7   69.99    3.30
   3   0   7   74.19    3.40
  -3   0  -9   20.20    2.50
   3   0  -9   22.80    2.50
  -3   0   9   25.40    2.40
   3   0   9   22.60    2.60
   4   0   0 9532.25  214.78
  -4   0   0 9668.43  214.48
  -4   0   2   86.79    2.60
  -4   0  -2   83.19    2.70
  -4   0   2   88.29    2.60
   4   0  -2   86.59    2.20
   4   0   2   82.79    2.70
   4   0   2   87.19    2.70
   4   0   4 1884.51   42.40
  -4   0  -4 1846.02   42.50
   4   0   4 1868.21   42.50
  -4   0   4 1915.41   42.30
  -4   0   6 1787.62   40.80
   4   0   6 1782.12   41.10
  -4   0  -6 1785.62   41.10
   4   0  -8  859.71   20.50
  -4   0  -8  807.42   20.90
   4   0   8  835.32   20.90
  -4   0   8  837.92   20.60
   4   0  10  232.48    8.30
  -4   0 -10  227.88    8.10
  -5   0   1   35.00    1.20
   5   0  -1   33.90    1.60
   5   0   1   36.30    1.60
  -5   0   1   34.60    1.50
  -5   0  -1   33.20    1.60
  -5   0   1   37.50    1.60
   5   0  -3  550.14   12.40
   5   0   3  530.85   13.00
  -5   0  -3  552.84   13.10
   5   0   3  551.74   13.10
  -5   0   3  553.54   13.00
  -5   0   3  540.65   12.90
  -5   0  -5  157.68    4.90
   5   0   5  158.18    5.00
  -5   0   5  150.88    4.70
   5   0  -5  161.28    4.40
  -5   0   7  317.37    8.90
   5   0   7  327.37    9.30
   5   0  -7  315.17    8.60
  -5   0  -7  325.17    9.30
  -5   0  -9   15.50    2.30
   5   0   9   20.00    2.60
  -6   0   0   10.90    0.90
   6   0   0   16.50    1.20
  -6   0   0   10.80    0.80
  -6   0   2 6056.39  139.39
  -6   0  -2 6194.18  140.49
  -6   0   2 6125.59  139.69
   6   0   2 6263.37  138.19
   6   0   2 6101.69  139.99
   6   0  -2 6276.27  139.29
  -6   0  -4 1429.06   33.50
   6   0   4 1498.15   33.60
   6   0   4 1437.56   33.40
  -6   0   4 1472.25   33.30
   6   0  -4 1465.75   32.70
  -6   0   4 1454.85   33.30
  -6   0  -6 1007.50   24.40
   6   0   6 1030.90   24.40
  -6   0   6 1007.30   23.90
   6   0   8  783.02   19.60
  -6   0  -8  758.82   19.50
  -6   0   8  739.73   18.90
   6   0  10 1076.39   27.80
  -6   0 -10 1082.09   27.70
  -6   0 -10 1117.79   28.20
  -7   0   1 1545.05   33.80
  -7   0  -1 1505.65   34.40
   7   0   1 1495.25   34.50
  -7   0   1 1495.05   34.30
   7   0   1 1528.95   34.60
   7   0  -1 1556.44   34.60
  -7   0   3  143.09    4.30
  -7   0  -3  152.38    4.60
   7   0   3  145.29    4.50
   7   0   3  145.49    4.50
  -7   0   3  147.39    4.30
   7   0  -3  144.69    4.50
  -7   0   5  312.37    8.30
   7   0   5  323.27    8.80
  -7   0  -5  312.97    8.70
  -7   0   5  313.07    8.30
   7   0   5  311.27    8.60
  -7   0   7   56.19    2.90
   7   0   7   60.09    3.40
  -7   0  -7   61.99    3.40
  -7   0   7   56.49    2.80
   7   0   9   12.60    2.50
  -7   0  -9   16.20    2.50
  -8   0   0 9014.90  195.88
  -8   0   0 8342.57  197.38
   8   0   0 8924.11  199.28
  -8   0   0 8894.81  195.38
   8   0   2 1318.07   30.20
   8   0   2 1338.97   30.30
   8   0  -2 1312.57   30.20
  -8   0  -2 1275.17   30.10
  -8   0   2 1317.47   29.90
   8   0  -4 2701.33   59.99
  -8   0   4 2684.83   59.69
  -8   0  -4 2668.73   60.09
   8   0   4 2617.24   60.09
   8   0   4 2610.64   59.99
  -8   0   4 2641.54   59.59
  -8   0   6 1219.08   28.20
  -8   0   6 1230.68   28.20
  -8   0  -6 1164.98   28.80
   8   0   6 1200.68   28.90
  -8   0  -8  855.11   22.00
   8   0   8  858.71   22.10
   9   0   1  161.78    4.80
  -9   0  -1  155.78    4.30
  -9   0  -1  157.58    4.60
   9   0   1  153.88    4.80
  -9   0   1  155.78    4.50
   9   0  -1  162.38    4.90
   9   0   3  156.18    5.10
  -9   0  -3  154.38    4.90
   9   0   3  160.18    5.10
  -9   0   3  164.18    4.70
   9   0  -3  159.68    5.00
  -9   0   3  157.88    4.60
  -9   0   5  176.88    5.50
   9   0  -5  181.28    5.80
   9   0   5  182.08    6.10
  -9   0  -5  192.58    6.10
   9   0   5  178.38    5.90
  -9   0   5  187.18    5.50
   9   0   7   57.49    3.50
  -9   0  -7   54.29    3.40
   9   0   9   55.39    4.10
  -9   0  -9   55.19    4.00
  -9   0  -9   54.79    4.60
 -10   0   0   48.30    2.10
  10   0   0   44.70    2.40
  10   0   2 4497.35  101.39
  10   0   2 4504.35  101.39
 -10   0   2 4566.74  100.89
  10   0  -2 4532.85  101.39
 -10   0  -2 4580.34  101.29
  10   0  -4  898.81   22.50
 -10   0   4  935.01   22.10
  10   0   4  962.40   22.80
  10   0   4  957.10   22.90
 -10   0  -4  947.71   22.70
  10   0   6  377.96   10.70
 -10   0  -6  363.26   10.60
  10   0  -6  362.66   10.10
  10   0   6  360.96   10.70
 -10   0  -8  472.35   13.60
  10   0   8  449.26   13.60
  11   0  -1  193.08    6.10
  11   0   1  207.78    6.10
 -11   0  -1  208.98    5.90
 -11   0   1  202.28    5.70
  11   0   1  198.98    6.20
  11   0   3  351.96    9.70
  11   0   3  350.06    9.80
 -11   0  -3  346.97    9.50
  11   0  -3  340.27    9.50
  11   0   5    4.60    1.60
  11   0  -5    3.60    1.30
 -11   0  -5    5.00    1.40
  11   0   5    2.70    1.50
  11   0   7   82.19    4.50
 -11   0  -7   84.09    4.40
 -12   0   0 2100.59   46.40
  12   0   0 2014.40   46.70
  12   0   0 2006.60   46.90
  12   0   2  156.68    5.30
  12   0   2  154.98    5.50
  12   0  -2  150.28    5.20
 -12   0  -2  153.28    5.00
  12   0   4  834.42   21.00
 -12   0  -4  834.12   20.70
  12   0   4  857.11   20.90
  12   0  -4  808.42   20.50
 -12   0  -6  464.15   12.70
 -12   0  -6  432.66   12.60
  12   0   6  453.05   13.00
  12   0   6  430.26   12.80
  13   0  -1  205.98    6.80
 -13   0  -1  213.88    6.40
  13   0   1  223.98    6.70
  13   0   1  215.88    7.00
  13   0   3  119.19    4.80
  13   0   3  114.69    5.00
  13   0  -3  114.79    4.60
 -13   0  -3  119.69    4.60
 -13   0  -5   38.60    3.20
  13   0   5   44.10    3.60
  13   0   5   39.10    3.40
 -13   0  -7   14.20    2.30
  13   0   7   16.40    2.70
 -13   0  -7   18.10    2.90
  14   0   0    3.10    1.40
  14   0   0    5.50    1.30
  14   0  -2 1627.24   39.40
  14   0   2 1681.43   39.40
  14   0   2 1750.32   39.90
 -14   0  -2 1659.03   39.10
  14   0   4  436.26   12.50
  14   0   4  442.46   12.70
 -14   0  -4  426.86   12.10
  14   0   6  379.96   11.70
 -14   0  -6  378.16   11.40
  14   0   6  365.86   11.70
  15   0   1   87.09    4.20
  15   0  -1   81.89    4.00
  15   0   3   15.40    2.20
  15   0   3   12.80    2.30
  15   0  -3   22.10    2.50
  15   0   5  211.98    7.50
 -15   0  -5  180.38    6.80
  15   0   5  185.18    7.40
  16   0   0 1680.43   40.00
  16   0   2  199.78    7.30
  16   0  -2  182.98    6.70
  16   0   4  720.13   19.20
  16   0   4  722.73   19.60
  17   0  -1  139.09    5.80
  17   0   1  154.88    6.20
   0  -1   1  750.02   17.80
   0   1   1  787.72   18.00
   0  -1  -1  841.72   18.00
   0  -1   1  777.52   17.60
   0   1  -1  794.52   18.20
   0  -1   3 3391.36   79.09
   0  -1  -3 3624.34   79.39
   0   1  -3 3404.76   79.09
   0   1   3 3542.15   80.19
   0  -1   5  114.89    3.60
   0   1   5  134.79    3.80
   0  -1  -5   97.89    3.50
   0   1  -5   99.89    3.50
   0  -1  -7  217.38    6.60
   0   1  -7  216.98    6.50
   0  -1   7  221.58    6.60
   0   1   7  224.28    6.70
   0   1  -9  161.68    6.10
   0  -1   9  167.78    6.00
   0   1   9  168.38    6.10
  -1   1   0    0.70    0.20
  -1   1   0    0.50    0.20
   1   1   0   -0.30    0.10
  -1   1   0   -0.20    0.10
  -1   1   0    0.00    0.20
  -1  -1   0   -0.20    0.10
  -1   1   2  570.24   13.50
   1  -1   2  592.34   13.40
   1   1  -2  606.84   13.40
  -1  -1  -2  610.84   13.50
   1  -1   2  579.04   13.50
   1   1   2  580.24   13.50
  -1  -1   2  590.84   13.40
  -1   1  -2  595.24   13.50
  -1  -1  -4  116.89    3.50
   1  -1   4  110.59    3.40
  -1   1   4  113.79    3.40
   1   1  -4  116.99    3.40
  -1  -1   4  110.89    3.30
  -1   1  -4  112.69    3.40
   1  -1  -4  110.99    3.40
   1   1   4  118.69    3.50
   1   1  -6    4.30    1.10
  -1   1   6    3.00    1.00
  -1  -1  -6    3.40    1.00
   1  -1   6    3.70    1.00
  -1  -1   6    5.90    1.10
   1   1   6    3.60    1.10
  -1   1  -6    4.10    1.00
   1  -1   8  180.68    6.10
  -1   1   8  185.58    6.20
  -1  -1  -8  183.38    6.20
  -1   1  -8  187.48    6.10
  -1  -1   8  192.18    6.10
   1   1   8  178.08    6.20
   1  -1  10   24.80    2.80
   1   1 -10   28.50    3.10
  -1   1  10   24.00    2.70
  -1   1 -10   23.30    2.80
   1   1  10   26.70    2.90
  -1  -1  10   31.80    3.00
   2   1  -1  730.63   16.00
  -2   1   1  723.53   16.20
  -2  -1  -1  713.63   16.10
   2  -1   1  707.13   16.10
  -2   1   1  718.23   16.20
  -2   1   1  711.63   16.00
  -2   1  -1  707.23   16.20
   2   1   1  711.33   16.10
  -2  -1   1  721.03   16.00
   2   1   1  717.23   16.10
  -2   1   3  541.25   12.90
   2  -1   3  537.65   12.80
   2   1  -3  556.24   12.70
   2  -1   3  554.94   12.90
  -2  -1  -3  543.75   12.90
   2   1   3  559.24   12.90
  -2  -1   3  552.14   12.70
  -2   1  -3  562.04   12.90
   2   1  -5  169.68    4.80
  -2  -1  -5  167.18    5.00
  -2   1   5  170.98    5.00
   2  -1   5  165.38    5.00
   2   1   5  172.18    5.10
  -2  -1   5  171.68    4.90
  -2   1  -5  176.18    5.00
   2  -1   7  143.09    5.00
  -2   1   7  156.08    5.10
  -2  -1  -7  147.89    5.10
  -2   1  -7  147.49    5.10
   2   1   7  153.68    5.20
  -2  -1   7  152.18    4.90
  -2   1   9   88.09    4.20
   2   1  -9   84.69    4.20
   2  -1   9   82.99    4.20
  -2   1  -9   86.39    4.10
   2   1   9   78.89    4.30
  -2  -1   9   89.39    4.00
  -3  -1   0    1.40    0.30
   3  -1   0    0.40    0.40
   3   1   0    0.50    0.30
  -3   1   0    1.30    0.30
  -3   1   0    0.30    0.30
  -3   1   0    1.30    0.40
  -3   1   2   28.50    1.20
   3  -1   2   21.30    1.00
  -3  -1  -2   20.40    1.00
   3   1  -2   21.10    0.90
   3  -1   2   23.70    1.10
   3   1   2   17.50    1.00
   3   1   2   17.70    1.00
  -3  -1   2   20.40    0.90
  -3   1  -2   20.70    1.10
   3  -1   4   18.70    1.20
  -3  -1  -4   18.20    1.30
   3  -1   4   20.10    1.40
  -3   1   4   21.70    1.30
   3   1   4   21.60    1.40
  -3   1  -4   17.40    1.30
  -3  -1   4   21.70    1.30
  -3  -1  -6   93.59    3.60
   3  -1   6   98.69    3.60
  -3   1   6   87.19    3.40
   3   1   6   98.49    3.60
  -3   1  -6   87.29    3.50
  -3  -1   6   94.89    3.40
   3   1  -8   78.79    3.60
  -3  -1  -8   83.49    3.90
   3  -1   8   81.29    3.80
  -3   1   8   77.99    3.60
  -3  -1   8   84.39    3.60
   3   1   8   75.59    3.70
  -3   1  -8   76.59    3.70
   3  -1  10   24.50    2.80
  -3   1  10   17.40    2.40
  -3   1 -10   18.00    2.80
   3   1  10   21.70    2.80
  -3   1 -10   22.40    2.80
  -4   1   1   11.70    0.90
   4  -1   1   13.50    0.90
  -4  -1  -1   11.10    0.70
  -4   1   1   10.10    0.80
   4   1  -1   13.50    0.80
   4   1   1   10.70    0.70
  -4  -1   1    9.90    0.60
   4   1   1    9.90    0.80
  -4  -1   1   12.40    0.60
  -4   1  -1   10.70    0.80
   4  -1  -1   12.10    1.00
  -4  -1  -3  721.53   17.00
  -4   1   3  707.53   17.00
   4  -1   3  730.53   17.10
   4  -1   3  738.53   17.00
   4   1  -3  734.53   16.60
   4   1   3  740.23   17.10
   4   1   3  734.63   17.00
  -4   1  -3  718.23   17.00
  -4  -1   3  746.43   16.80
   4   1  -5   20.00    1.40
  -4   1   5   21.20    1.70
  -4  -1  -5   20.40    1.80
   4  -1   5   20.70    1.70
   4   1   5   21.40    1.80
  -4  -1   5   19.60    1.40
  -4   1  -5   20.70    1.50
   4   1  -7   71.59    3.10
  -4  -1  -7   69.69    3.40
  -4   1   7   71.79    3.20
   4  -1   7   69.59    3.30
  -4   1  -7   75.29    3.40
  -4  -1   7   73.69    3.10
   4   1   7   65.79    3.30
   4  -1   9   70.39    3.90
  -4   1   9   74.59    3.80
  -4  -1  -9   64.49    3.80
   4   1   9   74.79    4.00
  -4  -1   9   70.59    3.60
  -4   1  -9   67.09    3.80
  -5   1   0    0.10    0.30
  -5  -1   0    1.00    0.40
   5   1   0    0.10    0.50
  -5   1   0    0.90    0.50
  -5   1   0    0.20    0.30
   5  -1   0    0.70    0.50
  -5  -1  -2  475.95   11.50
   5   1  -2  521.45   10.90
   5   1  -2  490.85   11.50
   5  -1   2  493.45   11.60
   5  -1   2  475.75   11.60
  -5   1   2  489.45   11.60
  -5   1   2  475.85   11.60
  -5  -1   2  474.85   11.40
   5   1   2  499.45   11.60
  -5  -1   2  481.05   11.40
   5   1   2  496.15   11.60
  -5   1  -2  483.35   11.70
   5  -1   4  407.96   10.30
   5  -1   4  423.36   10.50
  -5   1   4  419.36   10.30
  -5  -1  -4  412.96   10.40
   5   1  -4  418.46    9.90
   5   1   4  413.46   10.40
  -5  -1   4  409.96   10.10
  -5   1  -4  419.26   10.50
   5   1   4  408.36   10.30
   5   1  -6    9.70    1.20
  -5  -1  -6   11.40    1.60
  -5   1   6   10.90    1.40
   5  -1   6   12.10    1.60
  -5   1  -6    8.40    1.40
   5   1   6   11.50    1.70
  -5  -1   6   10.30    1.30
  -5   1   8   83.99    3.80
   5  -1   8   83.99    4.00
  -5  -1  -8   77.99    3.90
   5   1   8   87.69    4.10
  -5   1  -8   84.19    4.10
  -5  -1   8   85.29    3.70
   5  -1  10  112.99    5.40
  -5  -1 -10  108.99    5.30
  -5   1 -10   99.09    5.10
  -5   1 -10  116.29    5.60
   5   1  10  103.69    5.20
   6   1  -1  805.52   18.00
  -6   1   1  786.22   17.50
  -6   1   1  760.32   18.00
   6  -1   1  793.22   18.10
  -6  -1  -1  760.42   17.80
  -6   1   1  765.62   18.00
   6   1   1  784.12   18.00
  -6  -1   1  778.52   17.20
  -6   1  -1  757.32   18.00
   6  -1  -1  791.42   18.20
  -6  -1   1  756.92   17.70
   6   1   1  785.82   17.90
   6  -1   3  179.58    5.00
  -6  -1  -3  162.58    4.80
  -6   1   3  173.28    4.90
   6  -1   3  165.78    4.80
   6   1  -3  172.28    4.10
  -6   1   3  174.68    4.90
   6   1   3  165.88    4.90
   6  -1  -3  172.68    4.00
  -6  -1   3  167.28    4.60
  -6  -1   3  166.88    4.60
   6   1   3  173.48    4.90
  -6   1  -3  168.08    4.90
   6  -1   5  294.47    8.30
  -6   1   5  294.37    8.00
   6  -1   5  296.07    8.10
  -6   1   5  302.67    8.00
  -6  -1  -5  302.37    8.30
   6   1  -5  306.37    7.50
   6   1   5  309.47    8.30
  -6   1  -5  304.47    8.30
   6  -1  -5  287.67    7.40
  -6  -1   5  292.77    7.80
   6  -1   7  118.19    4.70
  -6   1   7  116.19    4.40
  -6  -1  -7  117.39    4.80
  -6  -1   7  129.19    4.30
   6   1   7  128.99    4.90
  -6   1  -7  118.89    4.70
   6  -1   9   53.99    3.60
  -6  -1  -9   55.39    3.70
   6   1   9   54.09    3.60
  -6   1  -9   54.49    3.60
  -7   1   0    0.30    0.30
   7   1   0   -0.20    0.50
  -7   1   0    1.30    0.60
   7  -1   0    0.50    0.70
  -7   1   0    0.20    0.40
  -7  -1   0    1.50    0.50
  -7   1   2   42.40    1.90
  -7  -1  -2   42.10    1.90
   7  -1   2   44.30    2.00
   7   1  -2   45.30    2.00
  -7   1   2   36.50    1.80
   7  -1   2   41.00    1.90
  -7   1  -2   35.40    1.90
  -7  -1   2   45.30    1.70
   7   1   2   45.70    2.00
  -7  -1   2   43.30    1.70
   7   1   2   40.00    1.90
   7  -1  -2   44.30    2.20
   7  -1   4    0.20    0.80
  -7  -1  -4    0.20    0.70
  -7   1   4    0.40    0.70
  -7   1   4    0.10    0.70
   7  -1   4    3.00    0.90
  -7  -1   4    0.50    0.60
  -7  -1   4    1.50    0.70
  -7   1  -4   -0.40    0.70
   7   1   4    1.70    0.90
   7   1   4   -0.90    0.70
  -7   1   6   32.50    2.10
  -7   1   6   33.10    2.10
   7  -1   6   31.20    2.60
  -7  -1  -6   24.30    2.20
  -7  -1   6   27.60    1.80
   7   1   6   27.30    2.40
  -7  -1   6   30.60    1.90
  -7   1  -6   34.30    2.40
   7  -1   8  113.09    5.00
  -7  -1  -8  105.19    4.80
  -7   1   8  113.39    4.50
  -7   1  -8  107.19    4.90
   7   1   8  103.49    4.80
  -8   1   1  510.95   11.60
   8   1  -1  502.85   12.30
  -8  -1  -1  495.45   12.10
   8  -1   1  511.45   12.50
  -8   1   1  490.15   12.20
  -8   1  -1  509.45   12.00
   8   1   1  515.05   12.30
  -8  -1   1  484.65   11.30
  -8   1  -1  509.55   11.80
   8   1   1  519.35   12.20
   8  -1  -1  503.25   12.50
  -8  -1   1  509.05   11.90
  -8   1  -1  497.75   12.30
   8  -1   3  402.06   10.40
  -8   1   3  384.86   10.10
  -8  -1  -3  395.46   10.20
   8   1  -3  408.56   10.10
  -8   1   3  403.26   10.10
   8  -1   3  398.86   10.30
   8   1   3  387.36   10.20
   8  -1  -3  406.26   10.40
   8   1   3  411.16   10.30
  -8  -1   3  402.16    9.80
  -8  -1   3  400.36    9.80
  -8   1  -3  401.56   10.30
   8   1  -5  257.27    7.10
   8  -1   5  258.57    7.40
  -8   1   5  257.67    7.10
  -8   1   5  256.37    7.10
   8  -1   5  248.68    7.50
  -8  -1  -5  245.98    7.40
  -8   1  -5  247.58    7.40
   8   1   5  239.58    7.40
   8   1   5  248.68    7.40
  -8  -1   5  258.37    6.90
  -8  -1   5  247.78    6.80
  -8   1   7  114.49    4.30
   8  -1   7  105.69    4.70
  -8  -1  -7  110.39    4.70
  -8   1   7  105.49    4.40
   8   1   7  108.89    4.70
  -8   1  -7  100.69    4.60
   8  -1   9   62.59    4.20
  -8  -1  -9   62.09    4.00
   8   1   9   66.19    4.10
  -8   1  -9   61.09    4.20
  -8   1  -9   52.69    3.90
  -9   1   0    1.00    0.50
  -9   1   0    1.70    0.70
  -9  -1   0    1.00    0.60
  -9  -1   0    0.00    0.40
   9  -1   0    2.60    0.90
   9   1   0    0.10    0.70
  -9  -1  -2  223.68    6.10
   9  -1   2  216.38    6.40
   9  -1   2  231.68    6.40
  -9   1   2  214.08    6.10
   9   1  -2  219.98    6.20
   9   1   2  218.08    6.20
  -9   1  -2  220.58    6.20
  -9  -1   2  219.48    5.80
   9   1   2  213.48    6.20
   9  -1  -2  216.68    6.40
  -9   1   4  100.29    3.60
   9   1  -4  102.09    3.60
   9  -1   4  102.39    4.00
  -9  -1  -4  105.49    3.90
  -9   1   4  102.59    3.60
   9  -1   4  101.99    3.90
   9  -1  -4   97.69    3.90
   9   1   4  104.49    3.90
  -9   1  -4   97.79    3.90
  -9  -1   4  103.29    3.70
   9   1   4  105.19    4.00
  -9  -1   4  100.49    3.40
   9  -1   6    0.70    1.20
  -9   1   6   -0.80    0.90
   9  -1   6    1.80    1.30
  -9   1   6    0.60    0.90
  -9  -1  -6    0.50    1.10
   9   1   6    1.60    1.30
  -9   1  -6    2.30    1.40
   9  -1   8  114.19    5.30
  -9  -1  -8  113.19    5.20
   9   1   8  115.39    5.30
  -9   1  -8  106.69    5.30
  -9   1  -8  115.19    5.30
  10  -1   1  257.37    7.20
  10  -1   1  254.27    7.30
 -10  -1  -1  250.27    6.40
  10   1  -1  248.98    7.00
 -10  -1  -1  256.67    6.80
  10   1   1  255.17    7.00
 -10   1  -1  250.77    7.00
 -10   1  -1  253.37    6.60
 -10  -1   1  255.57    6.60
  10   1   1  250.47    7.10
 -10  -1  -3   11.80    1.50
 -10   1   3   13.00    1.40
  10   1  -3   11.40    1.40
  10  -1   3    9.30    1.50
  10  -1   3   10.50    1.50
 -10   1  -3    9.50    1.40
  10  -1  -3   12.90    1.80
  10   1   3   10.50    1.40
  10   1   3   12.20    1.50
 -10   1   5  197.88    6.30
 -10  -1  -5  203.78    6.50
  10  -1   5  201.78    6.60
  10  -1   5  193.98    6.60
  10   1   5  199.88    6.50
  10   1   5  206.48    6.70
  10  -1  -5  187.58    6.30
 -10   1  -5  196.68    6.60
  10  -1   7   36.70    3.40
 -10  -1  -7   44.10    3.20
  10   1   7   43.90    3.20
 -10   1  -7   38.20    3.30
 -11   1   0    1.80    0.80
  11   1   0    0.40    1.00
 -11  -1   0    1.10    0.70
  11   1   0    0.90    0.80
  11  -1   0    0.60    1.00
 -11   1   2   56.39    2.50
 -11  -1  -2   54.99    2.60
  11  -1   2   59.49    3.00
  11  -1   2   61.59    3.00
  11   1  -2   57.49    2.80
  11   1   2   59.19    2.90
 -11   1  -2   57.09    2.40
  11  -1  -2   49.99    2.80
 -11   1  -2   59.89    2.70
  11   1   2   56.09    2.80
  11   1  -4   37.80    2.40
  11  -1   4   40.40    2.70
 -11  -1  -4   39.80    2.50
  11  -1   4   36.80    2.60
 -11   1  -4   38.10    2.50
  11  -1  -4   40.30    2.80
  11   1   4   42.80    2.70
  11   1   4   43.50    2.80
 -11   1  -4   39.30    2.50
  11  -1   6   13.60    2.20
  11  -1   6   16.00    2.20
 -11  -1  -6   16.20    2.10
  11   1   6   18.30    2.40
 -11   1  -6   12.80    2.00
  11  -1  -6   16.00    2.10
 -11   1  -6   22.40    2.50
  11  -1   8   44.50    4.00
 -11  -1  -8   44.80    3.80
  11   1   8   53.89    3.90
 -11   1  -8   58.29    4.50
 -11   1  -8   52.69    4.30
  12  -1   1   76.79    3.50
 -12  -1  -1   75.19    3.00
  12   1  -1   79.89    3.50
 -12   1   1   81.89    3.10
  12  -1   1   73.59    3.50
 -12   1  -1   77.59    3.20
  12   1   1   78.09    3.20
  12  -1  -1   75.59    3.60
  12   1   1   83.29    3.50
 -12  -1  -3   28.70    2.30
  12   1  -3   32.30    2.30
  12  -1   3   28.00    2.60
  12  -1   3   28.50    2.60
 -12   1  -3   31.30    2.10
  12  -1  -3   27.30    2.50
  12   1   3   27.60    2.40
  12   1   3   24.20    2.40
 -12   1  -3   29.20    2.40
  12  -1   5   82.89    4.20
 -12  -1  -5   76.99    3.80
  12  -1   5   80.79    4.10
  12  -1  -5   74.49    3.80
 -12   1  -5   80.09    3.90
  12   1   5   78.09    4.10
 -12   1  -5   85.09    4.00
  12   1   5   81.79    4.10
  12  -1   7   35.20    3.60
 -12  -1  -7   29.50    3.10
 -12   1  -7   32.60    3.20
 -12   1  -7   32.80    3.40
  12   1   7   33.90    3.30
  13   1   0   -0.50    0.80
  13   1   0    0.90    1.10
 -13   1   0   -0.60    0.80
  13  -1   0    0.50    1.10
  13  -1   0    0.70    1.00
  13  -1   2   31.30    2.80
  13   1  -2   27.70    2.30
 -13  -1  -2   30.60    2.10
  13  -1   2   31.50    2.70
  13   1   2   32.60    2.40
 -13   1  -2   28.80    2.40
  13   1   2   30.00    2.60
  13  -1  -2   28.60    2.70
  13  -1   4   25.30    2.80
  13  -1   4   34.50    3.10
 -13  -1  -4   28.20    2.50
  13  -1  -4   32.80    2.80
 -13   1  -4   30.10    2.50
 -13   1  -4   28.60    2.70
  13   1   4   32.80    2.90
  13   1   4   29.80    2.80
 -13  -1  -6   23.80    2.70
  13  -1   6   30.20    3.20
  13  -1   6   25.50    3.10
 -13   1  -6   33.60    3.20
  13   1   6   22.50    2.80
  14  -1   1  159.98    6.00
  14  -1   1  168.68    5.80
  14   1  -1  154.98    5.60
 -14   1  -1  154.58    5.40
  14  -1  -1  167.48    6.00
  14   1   1  162.48    5.50
  14   1   1  168.48    5.90
  14   1  -3   34.20    2.70
  14  -1   3   40.30    3.40
  14  -1   3   34.70    3.10
 -14  -1  -3   40.10    2.60
  14   1   3   38.90    3.20
  14   1   3   35.00    2.90
 -14   1  -3   38.90    2.70
  14  -1  -3   44.20    3.30
 -14  -1  -5  170.78    6.20
  14  -1   5  162.58    6.70
  14  -1   5  165.98    6.70
  14   1   5  159.08    6.50
  14   1   5  159.68    6.50
 -14   1  -5  166.18    6.20
  15  -1   0    1.10    1.40
  15   1   0    1.10    1.20
  15  -1   2   66.99    4.00
  15   1  -2   67.29    3.40
  15  -1   2   66.69    3.60
 -15   1  -2   67.89    3.60
  15  -1  -2   66.29    3.70
  15   1   2   62.19    3.90
  15  -1   4   47.50    3.80
  15  -1   4   37.80    3.50
  15   1   4   44.60    3.60
 -15   1  -4   42.00    3.40
  15   1   4   36.10    3.50
  16  -1   1   96.99    4.80
  16   1  -1   95.29    4.50
  16   1   1   92.69    4.50
  16  -1  -1   94.79    4.60
  16  -1   3   88.89    4.40
  16  -1   3   80.39    4.60
  16   1   3   84.69    4.60
  16  -1  -3   77.09    4.20
  17  -1   0    0.60    1.70
  17   1   0   -0.20    1.40
  17  -1   2    9.30    2.20
  17  -1  -2    6.50    1.90
  17   1   2    8.10    2.10
   0   2   0   81.89    2.20
   0   2   0   83.59    2.10
   0   2   0   83.39    2.10
   0   2   0   83.59    2.10
   0   2   2  235.48    5.90
   0   2  -2  236.88    5.90
   0   2  -2  250.47    5.80
   0  -2   2  240.28    5.70
   0  -2  -2  243.98    5.90
   0  -2  -4 1244.38   28.00
   0   2   4 1210.28   28.00
   0  -2   6  814.12   19.30
   0  -2  -6  799.62   19.50
   0   2  -6  833.72   19.40
   0   2   6  810.32   19.60
   0  -2   8  199.68    6.30
   0   2   8  195.38    6.50
   0   2  -8  198.38    6.30
   0   2  -8  192.78    6.60
   0  -2  10   20.30    2.50
   0   2 -10   16.40    2.50
   0   2  10   23.50    2.80
  -1  -2  -1  806.52   18.40
  -1   2   1  827.72   18.50
   1   2  -1  798.72   18.50
   1   2  -1  825.92   18.60
   1  -2   1  823.92   18.30
   1   2  -1  827.62   18.40
  -1   2   1  823.32   18.40
  -1   2  -1  799.42   18.50
   1   2   1  842.62   18.40
  -1  -2   1  822.12   18.50
  -1   2  -1  846.22   18.40
   1   2  -3   75.99    2.30
  -1  -2  -3   76.39    2.50
   1  -2   3   75.79    2.40
  -1   2   3   75.99    2.50
   1   2   3   78.29    2.50
  -1   2  -3   77.89    2.40
  -1  -2   3   77.19    2.30
  -1   2   5  292.07    8.00
   1  -2   5  298.87    7.90
  -1  -2  -5  309.47    8.10
   1   2  -5  339.87    8.00
  -1   2  -5  305.67    8.00
   1   2   5  302.47    8.10
  -1   2   7   85.39    3.50
   1  -2   7   84.59    3.40
  -1  -2  -7   79.09    3.50
   1   2  -7   81.69    3.30
   1   2  -7   81.19    3.40
   1   2   7   77.39    3.50
  -1  -2   7   79.89    3.30
  -1   2  -7   79.99    3.40
  -1   2   9  121.39    5.20
   1   2  -9  130.49    5.30
   1  -2   9  133.29    5.20
  -1  -2   9  131.89    5.10
  -1   2  -9  129.69    5.50
  -1   2  -9  128.49    5.10
   1   2   9  135.09    5.40
  -2   2   0  634.34   15.00
   2   2   0  677.13   14.70
   2   2   0  656.13   14.70
  -2   2   0  649.93   14.90
  -2  -2   0  646.84   14.60
   2  -2   0  679.03   15.00
  -2   2   0  656.43   15.00
  -2   2   0  646.84   14.90
   2   2   0  661.23   14.90
   2  -2   2  479.75   10.80
  -2   2   2  432.86   10.80
  -2  -2  -2  454.05   10.80
   2  -2   2  453.15   10.70
   2   2  -2  467.25   10.70
   2   2  -2  479.55   10.50
  -2   2  -2  462.25   10.80
  -2  -2   2  456.25   10.50
   2   2   2  463.05   10.80
   2   2  -4  352.36    8.50
  -2  -2  -4  338.37    8.80
   2  -2   4  356.66    8.80
  -2   2   4  348.77    8.80
   2   2   4  342.67    8.80
  -2  -2   4  352.86    8.50
  -2   2  -4  363.26    8.80
   2   2  -6 1026.90   24.30
  -2   2   6 1002.90   24.30
   2   2  -6 1046.30   24.10
   2  -2   6 1049.00   24.30
  -2  -2  -6 1030.40   24.40
   2   2   6 1033.60   24.50
  -2  -2   6 1035.10   24.10
  -2   2  -6 1043.90   24.40
   2  -2   8   86.29    3.80
  -2   2   8   85.29    3.80
   2   2  -8   78.89    3.80
  -2  -2  -8   83.89    3.90
   2   2   8   79.99    3.90
  -2  -2   8   87.29    3.60
  -2   2  -8   81.89    3.70
   2  -2  10   22.20    2.60
   2   2 -10   22.80    2.70
  -2   2  10   20.90    2.60
  -2   2 -10   23.90    2.90
   2   2  10   22.10    2.80
  -2   2 -10   20.30    2.60
   3   2  -1  183.68    4.20
  -3   2   1  169.58    4.30
   3  -2   1  180.88    4.40
  -3   2   1  167.08    4.50
  -3   2   1  171.28    4.10
  -3  -2  -1  166.98    4.30
   3   2  -1  185.38    4.30
  -3   2   1  164.98    4.50
  -3  -2   1  181.38    4.10
  -3  -2   1  179.48    4.10
   3   2   1  171.38    4.30
   3   2   1  176.98    4.30
  -3   2  -1  180.08    4.50
  -3   2  -1  173.58    4.40
   3  -2   3  595.84   13.90
  -3  -2  -3  604.14   14.10
   3   2  -3  598.24   13.90
   3  -2   3  608.54   14.10
  -3   2   3  596.74   14.10
  -3  -2   3  587.14   13.70
  -3   2  -3  592.64   14.10
   3   2   3  610.74   14.10
  -3   2   5   29.40    1.80
   3  -2   5   25.40    1.70
  -3  -2  -5   26.80    1.80
   3   2  -5   29.70    1.70
   3   2   5   26.10    1.80
  -3   2  -5   27.90    1.80
  -3  -2   5   26.80    1.50
  -3  -2  -7  290.37    8.30
   3   2  -7  292.07    8.10
   3  -2   7  286.77    8.20
  -3   2   7  274.77    8.10
   3   2   7  287.77    8.40
  -3   2  -7  282.17    8.20
  -3  -2   7  278.27    7.80
  -3  -2  -9  102.49    4.70
  -3   2   9  100.89    4.70
   3  -2   9  103.79    4.70
   3   2  -9   97.69    4.50
  -3   2  -9  105.29    4.80
  -3   2  -9  113.99    5.00
  -3  -2   9  108.69    4.40
   3   2   9  105.29    4.80
  -4   2   0  200.88    5.00
  -4  -2   0  195.88    4.80
  -4   2   0  200.88    5.20
   4   2   0  198.08    4.90
   4   2   0  207.78    4.80
   4  -2   0  205.98    5.20
  -4   2   0  204.18    4.80
   4  -2   2   17.80    1.10
   4   2  -2   17.70    0.50
   4  -2   2   17.10    1.00
   4   2  -2   15.30    0.90
  -4   2   2   19.00    1.20
  -4   2   2   17.50    1.10
  -4   2   2   17.90    0.80
  -4  -2  -2   17.80    1.00
  -4   2  -2   18.30    1.10
   4   2   2   18.00    1.00
   4   2   2   16.90    1.10
  -4  -2   2   16.50    0.80
  -4  -2   2   16.50    0.80
  -4  -2  -4 1012.40   23.50
   4  -2   4 1007.30   23.40
   4  -2   4  995.20   23.50
   4   2  -4 1010.10   23.20
  -4   2   4  991.80   23.50
  -4  -2   4 1017.90   23.10
   4   2   4 1036.30   23.60
  -4   2  -4 1042.90   23.60
   4  -2   6  307.77    8.40
  -4  -2  -6  311.07    8.50
   4   2  -6  303.57    8.10
  -4   2   6  296.87    8.30
  -4  -2   6  300.57    8.00
  -4   2  -6  294.47    8.40
   4   2   6  297.47    8.40
  -4  -2  -8  561.04   15.00
   4   2  -8  568.94   14.60
  -4   2   8  567.44   14.80
   4  -2   8  569.34   14.90
   4   2   8  554.04   15.00
  -4   2  -8  575.24   15.00
  -4  -2   8  562.74   14.40
  -4   2  10   35.80    3.30
   4  -2  10   38.70    3.50
  -4   2 -10   41.70    3.80
  -4   2 -10   46.20    3.80
   4   2  10   33.90    3.50
  -5  -2  -1  398.96    9.50
  -5   2   1  408.96    9.10
  -5   2   1  394.96    9.80
  -5   2   1  394.86    9.80
  -5   2   1  397.66    9.40
   5  -2   1  407.86    9.80
   5   2  -1  410.96    9.50
   5   2   1  418.26    9.50
  -5   2  -1  393.06    9.70
  -5  -2   1  410.76    9.30
  -5   2  -1  416.86    9.50
   5   2   1  393.36    9.60
   5  -2  -1  403.66    9.90
   5  -2   3  259.67    6.70
   5  -2   3  252.47    6.60
   5   2  -3  256.27    6.20
  -5  -2  -3  244.98    6.50
  -5   2   3  247.28    6.60
  -5   2   3  240.88    6.60
   5   2   3  253.47    6.60
  -5  -2   3  252.17    6.20
  -5  -2   3  251.87    6.20
  -5   2  -3  242.98    6.60
   5   2   3  261.57    6.60
   5  -2   5   90.39    3.50
  -5  -2  -5   87.89    3.40
   5  -2   5   93.59    3.30
  -5   2   5   95.69    3.40
   5   2  -5   94.19    3.10
  -5  -2   5   90.59    3.00
   5   2   5   92.29    3.50
  -5   2  -5   94.09    3.50
   5   2  -7  109.99    4.00
  -5   2   7  114.69    4.40
  -5  -2  -7  112.09    4.40
   5  -2   7  111.89    4.50
  -5  -2   7  112.19    4.00
   5   2   7  106.99    4.40
  -5   2  -7  115.39    4.50
  -5  -2  -9  101.79    4.90
  -5   2   9  113.09    4.80
   5  -2   9  110.59    4.90
  -5   2  -9  112.09    5.00
  -5   2  -9  103.49    5.10
   5   2   9  107.79    5.00
  -6   2   0    3.40    0.60
   6  -2   0    3.80    0.80
   6   2   0    3.10    0.60
  -6   2   0    4.40    0.70
  -6  -2   0    5.10    0.60
   6   2   0    4.00    0.60
  -6   2   0    3.80    0.50
  -6   2   2   14.70    0.80
   6   2  -2   14.30    1.10
  -6   2   2   14.80    1.30
   6  -2   2   16.00    1.40
  -6   2   2   13.30    1.30
  -6  -2  -2   15.50    1.10
   6  -2   2   18.70    1.30
   6   2   2   15.10    1.20
  -6   2  -2   14.20    1.30
   6   2   2   14.20    1.20
  -6  -2   2   15.30    0.90
  -6  -2   2   14.00    0.90
   6  -2   4  425.06   10.70
  -6   2   4  413.26   10.50
   6   2  -4  409.86    9.90
  -6   2   4  406.36   10.40
   6  -2   4  398.56   10.40
  -6  -2  -4  414.86   10.50
  -6  -2   4  411.26   10.00
   6   2   4  410.86   10.50
  -6   2  -4  422.56   10.70
   6   2   4  408.36   10.50
  -6  -2   4  424.16   10.00
   6  -2   6  856.91   20.70
  -6  -2  -6  855.31   20.70
  -6   2   6  829.02   20.40
  -6   2   6  837.82   20.50
   6   2   6  845.12   20.70
  -6   2  -6  848.12   20.80
  -6  -2   6  857.61   20.00
   6  -2   8   55.09    3.40
  -6   2   8   49.60    3.10
  -6  -2  -8   58.29    3.50
   6   2   8   58.69    3.50
  -6   2  -8   63.19    3.60
  -6  -2 -10   47.30    4.00
   6  -2  10   46.80    4.00
   6   2  10   52.19    4.30
  -6   2 -10   52.79    4.10
  -6   2 -10   54.49    4.30
   7   2  -1  269.97    6.90
  -7   2   1  273.67    6.60
  -7  -2  -1  271.57    6.80
   7  -2   1  276.57    7.30
  -7   2   1  272.37    7.20
  -7   2  -1  273.77    7.20
   7   2   1  271.57    7.00
   7   2   1  269.37    6.90
  -7  -2   1  275.77    6.60
  -7   2  -1  276.57    6.90
   7  -2  -1  276.87    7.40
  -7   2  -1  287.17    6.80
  -7   2   3   29.20    1.60
   7  -2   3   17.70    1.60
  -7  -2  -3   17.60    1.50
   7  -2   3   18.10    1.60
   7   2  -3   19.60    1.30
  -7   2   3   18.00    1.60
   7   2   3   18.40    1.60
  -7  -2   3   18.20    1.10
   7   2   3   20.40    1.60
  -7  -2   3   17.80    1.10
  -7   2  -3   16.10    1.50
   7  -2   5  340.17    9.10
  -7   2   5  331.57    9.00
  -7  -2  -5  336.47    9.20
   7  -2   5  333.87    9.30
  -7   2   5  340.57    9.00
  -7  -2   5  334.27    8.60
  -7  -2   5  345.87    8.60
   7   2   5  332.77    9.20
  -7   2  -5  338.17    9.30
  -7   2   7   46.20    2.80
   7  -2   7   43.90    3.00
  -7  -2  -7   52.79    3.10
  -7   2   7   49.00    2.80
  -7   2  -7   52.69    3.10
   7   2   7   42.40    2.90
   7  -2   9  147.19    6.30
  -7  -2  -9  157.48    6.40
   7   2   9  148.79    6.40
  -7   2  -9  146.79    6.40
  -7   2  -9  157.28    6.40
  -8  -2   0   42.00    1.70
  -8   2   0   46.80    1.50
   8   2   0   44.70    2.00
   8   2   0   43.90    1.80
   8  -2   0   42.20    2.20
  -8   2   0   49.20    1.80
  -8   2   0   40.10    2.00
   8  -2   2    7.10    1.20
  -8   2   2   10.60    0.70
   8  -2   2    8.60    1.30
  -8   2   2    8.40    1.10
   8   2  -2    8.20    1.00
  -8   2   2    7.60    1.10
  -8  -2  -2    7.50    1.00
   8   2   2    9.80    1.20
   8   2   2    7.50    1.00
  -8  -2   2    8.70    0.80
  -8   2  -2    9.10    1.30
  -8   2  -2    8.90    1.10
   8  -2  -2   10.10    1.40
   8   2  -4  612.34   14.20
   8  -2   4  582.74   14.80
  -8   2   4  588.24   14.50
  -8  -2  -4  582.54   14.50
   8  -2   4  596.24   14.60
  -8   2   4  578.64   14.50
  -8  -2   4  587.84   13.90
  -8   2  -4  590.14   14.70
  -8  -2   4  572.64   13.90
   8   2   4  591.84   14.60
   8   2   4  579.84   14.60
  -8   2   6  379.46   10.30
   8  -2   6  377.66   10.50
  -8  -2  -6  397.96   10.70
  -8   2   6  376.76   10.30
   8  -2   6  374.56   10.70
  -8   2  -6  374.76   10.70
   8   2   6  387.46   10.70
  -8  -2  -8  120.39    5.30
   8  -2   8  141.39    5.70
   8   2   8  130.79    5.50
  -8   2  -8  124.89    5.60
  -8   2  -8  120.19    5.40
  -9   2   1  148.19    4.00
   9  -2   1  151.88    4.90
  -9  -2  -1  156.08    4.40
   9   2  -1  154.98    4.60
  -9   2   1  158.38    4.70
   9  -2  -1  145.89    4.90
  -9  -2   1  153.28    4.20
   9   2   1  154.68    4.50
  -9   2  -1  159.48    4.20
   9   2   1  145.69    4.60
  -9   2  -1  153.38    4.80
  -9   2  -1  150.88    4.40
  -9   2   3  146.39    4.60
   9  -2   3  140.69    4.80
   9   2  -3  146.19    4.40
  -9   2   3  145.09    4.60
  -9  -2  -3  143.19    4.60
   9  -2   3  139.39    4.70
   9  -2  -3  138.99    4.80
   9   2   3  145.69    4.70
  -9   2  -3  143.49    4.50
  -9   2  -3  139.89    4.70
   9   2   3  141.49    4.60
   9  -2   5   63.89    3.30
   9   2  -5   67.39    2.70
  -9  -2  -5   57.89    3.00
  -9   2   5   61.29    2.90
  -9   2   5   62.59    2.90
   9  -2   5   58.89    3.00
   9   2   5   57.09    3.10
   9   2   5   62.89    3.10
  -9   2  -5   61.39    3.20
  -9  -2  -7  111.59    4.90
   9  -2   7  103.89    4.90
   9   2   7  116.49    5.00
  -9   2  -7  107.39    4.90
  -9   2  -7  114.69    5.00
  -9  -2  -9   56.99    4.00
   9  -2   9   54.19    4.00
   9   2   9   59.29    4.10
  -9   2  -9   62.29    4.20
  -9   2  -9   65.19    4.40
  10   2   0  346.57    9.20
 -10   2   0  344.17    9.20
  10  -2   0  364.26    9.60
 -10   2   0  348.37    8.70
  10   2   0  358.86    8.90
 -10  -2   0  358.46    8.80
 -10  -2  -2  270.07    7.20
  10  -2   2  264.07    7.70
  10  -2   2  275.57    7.80
 -10   2   2  269.37    7.40
  10   2  -2  270.67    7.20
  10   2   2  263.87    7.30
  10  -2  -2  250.07    7.70
 -10   2  -2  274.07    7.10
 -10   2  -2  263.47    7.50
  10   2   2  255.37    7.40
 -10   2  -2  267.17    7.20
  10  -2   4   77.49    3.40
  10   2  -4   70.69    2.90
 -10   2   4   70.69    3.00
 -10  -2  -4   76.09    3.20
  10  -2   4   66.69    3.40
 -10   2   4   65.59    3.00
  10  -2  -4   67.59    3.40
 -10   2  -4   68.69    3.30
  10   2   4   61.19    3.20
 -10   2  -4   71.69    3.20
  10   2   4   69.49    3.20
  10  -2   6  584.54   15.60
  10  -2   6  589.24   15.90
 -10  -2  -6  606.94   15.60
 -10   2  -6  584.74   15.70
  10  -2  -6  594.84   15.50
  10   2   6  597.24   15.70
 -10   2  -6  583.14   15.60
  10  -2   8   96.69    5.00
 -10  -2  -8  104.39    5.10
 -10   2  -8  107.99    5.20
  10   2   8  102.69    5.20
 -10   2  -8  100.29    5.20
  11   2  -1   51.99    2.20
  11  -2   1   54.69    2.90
 -11  -2  -1   51.49    2.30
 -11   2   1   53.19    2.50
  11   2  -1   52.09    2.50
  11   2   1   52.69    2.60
 -11   2  -1   54.89    2.60
  11   2   1   55.69    2.50
  11  -2  -1   50.99    2.90
 -11   2  -1   53.29    2.20
  11  -2   3  196.08    6.30
 -11   2   3  188.78    5.80
 -11  -2  -3  188.88    5.80
  11  -2   3  188.78    6.20
  11   2  -3  179.38    5.60
  11   2   3  182.08    5.90
 -11   2  -3  191.38    5.70
  11  -2  -3  178.38    6.10
 -11   2  -3  183.08    6.00
  11   2   3  191.98    6.10
 -11   2  -3  195.98    5.70
  11  -2   5   13.70    2.10
  11  -2   5   10.10    1.90
 -11  -2  -5   15.80    2.00
  11   2   5   11.30    1.90
 -11   2  -5   12.30    1.90
  11   2   5   16.20    2.10
 -11   2  -5   12.20    1.90
  11  -2  -5   15.90    2.10
 -11  -2  -7  186.08    6.90
  11  -2   7  182.88    7.10
 -11   2  -7  185.68    7.00
  11   2   7  165.88    6.70
 -11   2  -7  176.28    6.90
  12   2   0    9.80    1.40
 -12   2   0    6.80    1.30
  12  -2   0    7.90    1.50
  12   2   0    5.20    1.10
  12  -2   2    0.20    1.10
  12   2  -2    0.30    0.90
  12  -2   2    2.70    1.20
 -12   2   2    1.10    0.90
 -12  -2  -2    1.10    0.90
  12   2   2    1.60    1.10
  12   2   2    0.20    0.80
 -12   2  -2    0.90    0.80
  12  -2  -2    1.20    1.20
 -12   2  -2    0.80    0.90
 -12  -2  -4  374.86   10.20
  12  -2   4  356.76   10.50
  12  -2   4  373.46   10.70
  12  -2  -4  353.86   10.40
  12   2   4  364.26   10.30
 -12   2  -4  361.56   10.00
  12   2   4  359.16   10.40
 -12   2  -4  349.87   10.30
 -12  -2  -6  124.59    5.20
  12  -2   6  136.09    5.80
  12  -2   6  124.19    5.40
  12   2   6  124.79    5.50
 -12   2  -6  128.29    5.60
 -12   2  -6  122.29    5.30
  12  -2  -6  128.89    5.10
  13  -2   1   73.19    3.70
 -13   2   1   72.99    3.20
  13  -2   1   77.19    3.80
  13   2  -1   65.19    3.20
  13   2   1   71.39    3.40
 -13   2  -1   76.19    3.30
  13  -2  -1   66.39    3.60
  13   2   1   76.69    3.20
  13  -2   3   26.00    2.70
  13   2  -3   32.60    2.40
 -13  -2  -3   25.40    2.20
  13  -2   3   25.80    2.70
  13   2   3   27.70    2.60
  13   2   3   26.30    2.50
 -13   2  -3   28.90    2.60
  13  -2  -3   28.80    2.70
 -13   2  -3   23.20    3.10
  13  -2   5  128.59    5.60
 -13  -2  -5  133.69    5.10
  13  -2   5  127.99    5.60
 -13   2  -5  123.79    5.30
  13   2   5  131.09    5.50
  13   2   5  134.69    5.50
  13  -2  -5  128.39    5.40
 -13   2  -5  124.69    5.00
 -13  -2  -7   41.70    3.60
  13  -2   7   37.00    3.80
  13   2   7   29.40    3.20
 -13   2  -7   25.60    2.80
 -13   2  -7   33.70    3.40
  14  -2   0    2.90    1.50
  14   2   0    4.10    1.30
  14  -2   0    4.40    1.50
 -14   2   0    4.60    1.20
  14  -2   2    0.10    1.40
  14   2  -2    0.10    1.00
  14  -2   2   -0.70    1.20
  14   2   2   -0.10    1.20
  14  -2  -2    0.70    1.60
  14   2   2    1.70    1.20
 -14   2  -2    0.60    1.20
  14  -2   4  170.18    6.60
 -14  -2  -4  172.88    5.90
  14  -2   4  156.78    6.30
  14  -2  -4  167.28    6.20
  14   2   4  164.38    6.10
  14   2   4  157.48    6.20
 -14   2  -4  158.58    6.00
  14  -2   6  306.17   10.30
  14  -2   6  307.87   10.40
 -14  -2  -6  314.87    9.70
 -14   2  -6  313.57   10.10
 -14   2  -6  315.77    9.60
  14   2   6  302.67   10.00
  15  -2   1   72.29    3.90
  15   2  -1   64.79    3.50
  15  -2   1   74.79    4.10
  15   2   1   68.69    3.70
  15  -2  -1   65.89    3.90
 -15   2  -1   67.79    3.40
  15  -2   3   14.90    2.30
  15  -2   3   14.10    2.40
  15  -2  -3   15.30    2.30
 -15   2  -3   16.40    2.20
  15   2   3   10.60    2.10
  15  -2   5  121.79    5.80
  15  -2   5  114.39    5.80
  15   2   5  123.39    5.50
 -15   2  -5  132.39    5.60
  15   2   5  127.89    5.80
  16   2   0    2.70    1.60
  16  -2   0    5.40    2.00
  16  -2   2    1.90    1.50
  16  -2   2   -0.80    1.60
  16  -2  -2    2.60    1.60
  16   2   2    5.50    1.80
  16  -2   4  162.08    6.60
  16  -2   4  179.58    7.10
  16   2   4  152.38    6.50
 -16   2  -4  148.39    6.10
  17  -2   1   11.00    2.30
  17  -2  -1   17.20    2.60
  17   2   1   15.70    2.20
   0   3  -1  109.19    2.70
   0   3   1  105.39    2.80
   0  -3   1  109.29    2.50
   0   3  -1  103.99    2.90
   0   3  -1  105.89    2.80
   0   3   3   31.80    1.50
   0   3  -3   32.00    1.30
   0   3  -3   34.40    1.60
   0  -3   3   31.10    1.30
   0   3  -5   84.69    2.90
   0  -3   5   85.39    3.00
   0   3   5   86.39    3.20
   0   3  -5   85.99    3.20
   0   3  -7    3.70    1.10
   0  -3   7    4.70    1.10
   0   3   7    4.40    1.30
   0   3  -7    2.90    1.10
   0  -3   9    2.20    1.40
   0   3   9    2.30    1.40
   0   3  -9    0.60    1.30
   0   3  -9    1.10    1.50
   1   3   0   -0.40    0.30
   1   3   0    0.40    0.30
   1   3   0   -0.50    0.40
  -1   3   0    0.30    0.40
  -1   3   0    0.00    0.40
   1   3  -2  553.94   12.40
   1  -3   2  544.45   12.60
   1  -3   2  548.15   12.50
  -1  -3  -2  532.45   12.70
   1   3  -2  559.34   12.80
  -1   3   2  554.44   12.80
  -1   3  -2  537.95   12.80
  -1  -3   2  552.64   12.40
  -1   3  -2  566.14   12.70
   1   3   2  538.35   12.70
  -1  -3  -4  188.28    5.30
   1   3  -4  201.38    5.10
   1   3  -4  189.28    5.30
  -1   3   4  194.68    5.40
   1  -3   4  192.58    5.20
  -1  -3   4  195.28    5.00
  -1   3  -4  197.28    5.20
   1   3   4  185.78    5.30
   1   3  -6    0.60    0.80
   1   3  -6   -0.10    0.60
  -1  -3  -6    0.90    0.90
   1  -3   6    2.00    0.80
  -1   3   6    0.50    0.90
  -1   3  -6    1.60    0.80
  -1  -3   6    1.00    0.80
   1   3   6    0.40    0.90
   1  -3   8  136.49    5.00
   1   3  -8  134.19    5.20
   1   3  -8  132.49    4.80
  -1   3   8  136.19    5.20
  -1  -3   8  141.69    4.90
  -1   3  -8  134.59    5.00
  -1   3  -8  147.99    5.40
   1   3   8  140.29    5.30
  -1   3  10   23.30    2.80
   1  -3  10   16.40    2.40
   1   3 -10   16.00    2.40
   1   3  10   21.90    2.90
  -1   3 -10   18.30    2.80
   2   3  -1    3.10    0.20
   2   3  -1    2.70    0.50
  -2   3   1    2.20    0.50
   2   3  -1    3.40    0.20
   2  -3   1    2.80    0.50
  -2   3   1    3.00    0.60
   2   3  -1    2.90    0.40
  -2  -3  -1    3.30    0.40
  -2   3   1    4.60    0.70
  -2   3   1    2.60    0.50
  -2   3  -1    2.90    0.50
  -2   3  -1    2.10    0.50
  -2   3  -1    3.30    0.60
   2   3   1    2.10    0.40
   2  -3   3  265.77    6.60
   2   3  -3  263.27    6.30
  -2  -3  -3  261.27    6.60
  -2   3   3  255.17    6.70
   2   3  -3  252.77    6.60
   2  -3   3  259.47    6.40
  -2   3  -3  263.37    6.60
  -2  -3   3  266.87    6.30
   2   3   3  269.17    6.70
   2   3  -5    2.10    0.90
   2   3  -5    2.70    0.70
  -2   3   5    2.50    0.90
   2  -3   5    1.60    0.80
  -2  -3  -5    3.00    0.90
  -2   3  -5    2.40    0.80
  -2  -3   5    2.60    0.80
   2   3   5    3.20    1.00
   2  -3   7    1.30    1.00
  -2  -3  -7    2.00    1.10
   2   3  -7   -0.50    0.90
  -2   3   7    2.30    1.10
   2   3   7    1.30    1.00
  -2  -3   7    2.30    0.90
  -2   3  -7    0.70    1.00
  -2   3  -7    1.10    1.10
   2  -3   9    7.60    1.70
   2   3  -9    7.70    1.90
  -2   3   9    9.50    1.90
  -2   3  -9    6.10    1.80
  -2  -3   9    6.90    1.50
  -2   3  -9    9.20    1.80
   2   3   9    9.40    2.00
  -3   3   0    0.40    0.40
  -3   3   0   -0.40    0.30
  -3   3   0    0.00    0.40
   3   3   0    0.20    0.20
  -3   3   0   -0.10    0.40
   3  -3   0    0.60    0.50
  -3  -3   0    0.60    0.20
  -3   3   2  776.32   18.40
   3  -3   2  793.02   18.20
   3   3  -2  812.42   17.90
  -3   3   2  786.82   18.40
  -3   3   2  790.92   18.10
  -3  -3  -2  803.12   18.20
   3  -3   2  794.02   18.30
   3   3  -2  785.82   18.20
  -3   3  -2  822.52   18.40
   3   3   2  817.42   18.20
  -3  -3   2  813.82   17.80
  -3   3  -2  766.52   18.40
   3  -3   4  502.25   11.70
  -3  -3  -4  489.45   12.00
  -3   3   4  481.95   12.00
   3  -3   4  483.95   11.90
   3   3  -4  495.95   11.80
  -3  -3   4  483.85   11.50
   3   3   4  499.95   12.00
  -3   3  -4  490.95   12.00
   3   3  -6    0.70    0.80
  -3   3   6    0.90    0.90
  -3  -3  -6    1.50    0.90
   3  -3   6   -0.20    0.80
   3   3   6   -0.40    0.90
  -3  -3   6    1.00    0.80
  -3   3  -6    0.00    0.90
  -3   3   8   90.49    4.10
   3   3  -8   82.89    3.80
  -3  -3  -8   88.19    4.10
   3  -3   8   91.89    4.10
  -3   3  -8   92.69    4.00
  -3   3  -8   90.19    4.20
  -3  -3   8   84.39    3.60
   3   3   8   88.49    4.20
   3  -3  10   85.19    4.40
  -3   3  10   81.89    4.40
  -3   3 -10   84.49    4.50
   3   3  10   84.09    4.60
  -3   3 -10   90.79    5.00
   4   3  -1  214.18    4.90
  -4   3   1  209.68    5.10
  -4  -3  -1  201.18    5.00
  -4   3   1  200.58    4.90
   4  -3   1  205.18    5.30
  -4   3   1  193.58    5.40
  -4   3   1  205.68    5.40
   4   3  -1  215.48    5.10
  -4   3  -1  195.88    5.30
  -4   3  -1  201.28    5.20
   4   3   1  202.58    5.10
  -4   3  -1  208.08    5.20
   4   3   1  203.68    5.00
  -4  -3   1  215.58    4.70
   4  -3   3  180.28    4.90
   4   3  -3  187.98    4.50
  -4   3   3  185.68    5.20
  -4   3   3  179.48    5.10
   4  -3   3  182.08    5.10
  -4  -3  -3  189.08    5.10
   4   3  -3  183.58    4.90
  -4  -3   3  188.38    4.60
  -4   3  -3  186.78    5.10
   4   3   3  182.48    5.00
   4  -3   5   10.70    1.20
   4   3  -5    8.20    1.10
   4  -3   5    7.20    1.20
  -4  -3  -5    7.90    1.20
  -4   3   5    8.10    1.20
  -4   3  -5    9.00    1.20
  -4  -3   5    7.70    0.90
   4   3   5    8.70    1.30
  -4  -3  -7   41.40    2.60
   4   3  -7   42.60    2.50
  -4   3   7   44.70    2.60
   4  -3   7   42.60    2.60
  -4  -3   7   43.60    2.30
  -4   3  -7   44.80    2.70
   4   3   7   39.80    2.70
  -4   3  -7   45.50    2.90
  -4  -3  -9   12.20    2.10
  -4   3   9   11.20    2.10
   4  -3   9    8.70    2.00
   4   3   9    9.90    2.10
  -4   3  -9    7.30    2.00
  -4   3  -9    6.40    1.80
  -5   3   0    1.50    0.50
   5   3   0    0.40    0.30
  -5   3   0   -0.10    0.50
   5   3   0    0.30    0.30
  -5   3   0    0.20    0.40
  -5  -3   0    1.20    0.30
   5  -3   0   -0.10    0.60
   5   3  -2  147.29    3.70
  -5  -3  -2  141.49    3.90
   5   3  -2  148.29    3.70
  -5   3   2  139.99    3.70
   5  -3   2  143.49    4.00
  -5   3   2  137.99    4.10
  -5   3   2  137.09    4.20
  -5   3  -2  128.69    4.00
   5   3   2  134.99    3.90
  -5  -3   2  139.89    3.40
  -5  -3   2  141.19    3.40
  -5   3  -2  140.69    4.00
   5   3   2  140.49    3.90
   5  -3   4  117.19    3.90
  -5   3   4  116.29    3.90
  -5   3   4  117.29    3.90
   5  -3   4  115.19    3.70
   5   3  -4  115.19    3.00
  -5  -3  -4  116.79    3.80
   5   3  -4  115.09    3.50
   5   3   4  119.59    3.80
  -5  -3   4  118.29    3.30
  -5   3  -4  123.49    4.00
  -5  -3  -6   24.80    2.20
  -5   3   6   24.20    2.10
   5   3  -6   23.40    1.70
   5  -3   6   24.40    2.10
  -5   3  -6   22.00    2.10
  -5  -3   6   27.20    1.60
   5   3   6   26.90    2.30
  -5  -3  -8   64.49    3.50
   5  -3   8   54.19    3.30
  -5   3   8   54.99    3.20
   5   3   8   59.59    3.60
  -5   3  -8   58.49    3.60
  -5   3  -8   58.19    3.40
   5  -3  10   24.20    3.00
  -5   3  10   35.50    3.40
  -5   3 -10   28.70    3.10
   5   3  10   28.30    3.30
  -5   3 -10   30.50    3.30
  -6   3   1    2.40    0.70
   6   3  -1    1.00    0.50
  -6   3   1    1.80    0.50
  -6  -3  -1    2.00    0.50
  -6   3   1    1.60    0.70
   6  -3   1    6.00    0.90
  -6   3   1    3.70    0.40
  -6  -3   1    1.60    0.30
  -6   3  -1    4.60    0.70
   6  -3  -1    2.40    0.80
  -6   3  -1    2.00    0.70
   6   3   1    4.50    0.70
  -6   3  -1    1.50    0.50
   6   3  -3    4.60    0.70
   6   3  -3    3.50    0.70
  -6   3   3    4.20    1.00
   6  -3   3    5.10    1.00
  -6  -3  -3    5.00    0.90
  -6   3   3    3.10    0.90
   6  -3   3    3.10    1.00
   6   3   3    4.30    0.90
  -6   3  -3    2.90    0.90
  -6   3  -3    3.60    0.90
   6   3   3    3.60    0.90
  -6  -3   3    3.40    0.60
  -6  -3  -5   12.30    1.50
   6  -3   5   10.30    1.40
  -6   3   5   10.50    1.40
   6   3  -5   11.00    1.10
  -6   3   5   12.80    1.50
   6  -3   5   11.40    1.50
  -6  -3   5   13.70    1.20
  -6   3  -5   10.40    1.40
   6   3   5   10.00    1.40
   6  -3   7    8.50    1.60
  -6  -3  -7    6.60    1.50
  -6   3   7    4.60    1.30
  -6   3   7    8.40    1.60
  -6   3  -7    5.10    1.50
  -6   3  -7    8.30    1.80
   6   3   7    6.80    1.60
   6  -3   9    2.20    1.50
  -6   3   9    4.80    1.70
  -6   3   9    1.90    1.40
  -6  -3  -9    2.90    1.60
  -6   3  -9    0.90    1.50
  -6   3  -9    3.50    1.80
   6   3   9   -0.70    1.40
   7   3   0   -1.00    0.50
  -7   3   0    0.40    0.70
  -7  -3   0    1.50    0.50
   7   3   0    1.50    0.50
   7  -3   0   -1.20    0.70
  -7   3   0    0.20    0.50
  -7   3   0    0.60    0.40
  -7   3   2  401.56   10.50
  -7  -3  -2  415.46   10.20
  -7   3   2  420.46   10.60
  -7   3   2  418.86    9.80
   7   3  -2  432.66   10.00
   7  -3   2  423.46   10.50
  -7   3  -2  424.26   10.30
   7  -3  -2  408.36   10.70
  -7   3  -2  422.26   10.30
  -7   3  -2  408.66   10.50
   7   3   2  420.16   10.30
   7   3   2  406.26   10.20
  -7  -3   2  426.96    9.70
   7   3  -4  309.97    7.70
  -7   3   4  302.57    8.30
   7  -3   4  306.07    8.20
  -7   3   4  317.57    8.40
  -7  -3  -4  314.27    8.20
   7  -3   4  307.87    8.40
   7   3   4  301.47    8.20
  -7  -3   4  309.37    7.60
   7   3   4  304.97    8.30
  -7   3  -4  299.07    8.40
  -7   3  -4  300.27    8.30
  -7  -3   4  305.47    7.60
   7  -3   6    3.90    1.30
  -7   3   6    0.20    1.00
  -7   3   6    0.10    1.00
   7  -3   6    4.20    1.20
  -7  -3  -6    5.60    1.40
  -7   3  -6    1.60    1.20
   7   3   6    2.80    1.30
  -7   3  -6    3.60    1.20
  -7   3   8   93.09    4.30
  -7   3   8   98.49    4.30
   7  -3   8   99.19    4.60
  -7  -3  -8   94.89    4.50
   7   3   8   91.79    4.50
  -7   3  -8   87.89    4.60
  -7   3  -8   84.79    4.40
  -8  -3  -1    2.80    0.70
  -8   3   1    2.20    0.60
   8   3  -1    1.10    0.60
   8  -3   1    2.20    1.00
  -8   3   1    2.40    0.90
   8   3   1    2.40    0.80
  -8  -3   1    1.60    0.50
  -8   3  -1    2.40    0.70
   8   3   1    1.60    0.70
   8  -3  -1    1.30    1.00
  -8   3  -1    3.30    0.80
  -8   3  -1    2.20    0.90
  -8  -3  -3   12.10    1.30
   8  -3   3   14.30    1.50
   8   3  -3   16.90    1.30
  -8   3   3   14.30    1.50
   8  -3   3   14.50    1.60
  -8   3   3   12.60    1.50
   8   3   3   14.30    1.50
  -8   3  -3   11.10    1.40
  -8   3  -3   13.60    1.40
   8  -3  -3   12.50    1.60
   8   3   3   16.30    1.50
  -8   3   5    5.20    1.10
  -8  -3  -5    7.00    1.30
   8  -3   5    3.80    1.20
   8  -3   5    5.20    1.30
  -8   3   5    3.40    1.10
  -8   3  -5    2.70    1.20
   8   3   5    4.30    1.20
  -8   3  -5    2.60    1.20
   8  -3   7    1.00    1.40
  -8   3   7    2.50    1.30
  -8  -3  -7    2.40    1.30
  -8   3   7    0.40    1.10
  -8   3  -7    3.50    1.40
  -8   3  -7    1.00    1.40
   8   3   7    3.10    1.50
   8  -3   9    0.70    1.70
  -8  -3  -9    6.50    2.00
  -8   3  -9    0.40    1.70
  -8   3  -9    4.70    2.00
   8   3   9    4.90    2.10
  -9   3   0    0.70    0.60
   9   3   0    1.90    0.70
  -9   3   0   -0.30    0.70
  -9  -3   0    0.10    0.40
   9   3   0    3.10    0.70
   9  -3   0    1.40    0.90
  -9   3   2  143.79    4.60
  -9  -3  -2  143.99    4.30
   9  -3   2  145.09    4.80
  -9   3   2  135.39    4.50
   9   3  -2  142.69    4.20
   9  -3   2  140.19    4.70
   9  -3  -2  125.79    4.70
   9   3   2  143.59    4.30
   9   3   2  137.59    4.40
  -9   3  -2  141.39    4.60
  -9   3  -2  149.59    4.40
  -9   3  -2  141.89    4.30
  -9   3   4   54.09    2.70
  -9   3   4   52.79    2.60
   9  -3   4   54.59    2.80
  -9  -3  -4   53.09    2.70
   9  -3   4   54.79    2.90
   9   3  -4   52.39    2.30
   9   3   4   57.69    2.70
  -9   3  -4   52.49    2.70
   9  -3  -4   56.09    3.00
  -9   3  -4   59.09    2.90
   9   3   4   52.69    2.70
   9  -3   6    1.20    1.30
  -9   3   6    0.00    1.00
  -9  -3  -6    0.80    1.10
  -9   3   6   -0.30    1.00
   9  -3   6    0.20    1.20
  -9   3  -6   -0.40    1.20
  -9   3  -6    0.60    1.40
   9   3   6    0.80    1.20
  -9  -3  -8   95.39    4.80
   9  -3   8   91.29    4.80
  -9   3  -8   91.49    4.90
  -9   3  -8   95.79    4.90
   9   3   8   86.09    4.70
 -10  -3  -1   45.20    1.90
  10   3  -1   44.90    1.80
  10   3  -1   44.90    2.10
 -10   3   1   44.90    2.30
  10  -3   1   43.30    2.50
 -10   3  -1   45.70    2.10
 -10   3  -1   46.10    2.40
  10  -3  -1   41.90    2.60
  10   3   1   42.30    2.20
  10   3   1   41.50    2.00
  10   3  -3    2.20    0.90
 -10  -3  -3    1.70    0.90
 -10   3   3    4.20    1.10
  10  -3   3    2.10    1.30
  10  -3   3    3.60    1.20
 -10   3   3    1.30    0.90
  10   3   3    1.50    1.00
 -10   3  -3    2.00    1.00
 -10   3  -3    1.60    0.90
 -10   3  -3    1.70    0.90
  10  -3  -3   -0.30    1.00
  10   3   3    2.50    1.00
 -10   3   5   46.50    2.70
 -10  -3  -5   44.90    2.70
  10  -3   5   45.00    2.80
 -10   3   5   49.00    2.70
  10  -3   5   45.80    3.00
 -10   3  -5   45.70    2.90
  10   3   5   43.90    2.80
  10  -3  -5   43.20    2.90
 -10   3  -5   43.80    2.90
 -10  -3  -7    4.00    1.70
  10  -3   7    0.00    1.60
  10  -3  -7    1.60    1.40
 -10   3  -7    2.60    1.70
  10   3   7    1.90    1.50
 -10   3  -7   -0.60    1.60
 -11   3   0    0.30    0.90
  11   3   0    0.90    0.70
  11   3   0   -0.10    0.90
  11  -3   0    1.90    1.20
  11  -3   2  143.99    5.10
  11   3  -2  135.39    4.40
 -11  -3  -2  141.59    4.40
 -11   3   2  134.79    4.70
  11  -3   2  126.99    5.00
  11   3   2  164.18    5.00
 -11   3  -2  132.49    4.40
  11  -3  -2  130.29    5.20
  11   3   2  148.99    4.60
 -11   3  -2  137.69    4.90
 -11  -3  -4   99.99    3.90
  11  -3   4   96.89    4.30
 -11   3   4  100.09    4.00
  11  -3   4  100.59    4.40
 -11   3   4  100.89    4.00
 -11   3  -4  102.39    4.00
  11   3   4   99.19    4.20
 -11   3  -4  105.19    4.10
  11   3   4  103.49    4.10
  11  -3  -4   98.89    4.40
 -11   3  -4   92.49    4.10
  11  -3   6   -0.60    1.40
  11  -3   6    1.00    1.70
 -11  -3  -6    0.60    1.20
 -11   3  -6    0.90    1.40
  11   3   6    1.70    1.40
  11  -3  -6    2.00    1.30
 -11   3  -6    0.30    1.30
  11  -3   8   46.90    4.10
 -11  -3  -8   49.70    4.00
  11   3   8   35.30    3.40
 -11   3  -8   36.40    3.70
 -11   3  -8   36.00    3.50
  12   3  -1   25.80    1.80
  12  -3   1   22.70    2.40
 -12   3   1   30.60    2.20
  12   3   1   25.40    1.80
  12  -3  -1   24.70    2.50
  12   3   1   28.10    2.30
 -12   3  -1   28.60    2.10
  12  -3   3    3.60    1.50
 -12  -3  -3    6.50    1.30
 -12   3   3    3.40    1.10
  12  -3   3    3.10    1.50
  12   3  -3    6.10    1.20
 -12   3  -3    3.70    1.40
  12   3   3    4.60    1.40
  12   3   3    7.80    1.50
 -12   3  -3    3.10    1.20
  12  -3  -3    6.70    1.70
  12  -3   5   20.80    2.70
  12  -3   5   14.50    2.30
 -12  -3  -5   16.90    2.10
 -12   3  -5   13.00    2.00
 -12   3  -5   17.90    2.30
 -12   3  -5   18.50    2.20
  12  -3  -5   15.30    2.40
  12   3   5   10.40    1.90
 -12  -3  -7    6.90    1.80
  12  -3   7    7.40    2.20
  12   3   7    9.20    2.10
 -12   3  -7    6.70    2.00
 -12   3  -7   10.90    2.30
 -12   3  -7   11.90    2.20
 -13   3   0   -0.40    0.90
  13   3   0    0.80    1.00
  13  -3   0   -1.10    1.20
 -13   3   2   82.19    3.50
  13  -3   2   79.89    4.10
  13  -3   2   80.59    4.10
  13   3  -2   72.49    3.30
  13  -3  -2   83.59    4.10
  13   3   2   81.79    3.40
 -13   3  -2   81.99    3.70
  13   3   2   78.89    3.70
  13  -3   4  110.89    5.00
 -13  -3  -4  112.49    4.40
  13  -3   4  105.79    5.10
  13   3   4   98.99    4.60
 -13   3  -4  107.39    4.40
 -13   3  -4  109.99    4.80
  13   3   4  107.39    4.60
  13  -3  -4  104.59    4.80
 -13  -3  -6    1.20    1.40
  13  -3   6    4.30    2.00
  13  -3   6    0.90    1.60
 -13   3  -6    3.40    1.70
 -13   3  -6   -0.30    1.40
  13   3   6    3.90    1.70
  13  -3  -6    3.20    1.70
 -14   3   1    1.60    1.10
  14  -3   1    1.20    1.40
  14  -3   1    0.90    1.50
  14   3  -1   -0.60    1.00
  14  -3  -1    0.80    1.40
  14   3   1    1.70    1.20
 -14   3  -1    5.50    1.40
  14  -3   3   17.10    2.40
  14  -3   3   16.60    2.50
  14  -3  -3   20.30    2.50
 -14   3  -3   19.30    2.30
  14   3   3   13.70    2.10
  14   3   3   20.80    2.20
  14  -3   5    8.70    2.20
  14  -3   5    9.10    2.40
 -14  -3  -5    7.50    2.50
 -14   3  -5    7.30    1.80
  14   3   5    9.50    1.90
 -14   3  -5    8.10    1.70
  14  -3  -5    7.10    1.80
  15   3   0   -1.60    0.90
 -15   3   0    2.40    1.30
  15  -3   0   -0.10    1.20
  15  -3   0    0.30    1.50
  15  -3   2   34.10    3.20
  15  -3   2   40.00    3.60
 -15   3  -2   31.00    2.80
  15   3   2   36.80    3.10
  15  -3  -2   33.30    3.10
  15  -3   4   26.60    3.00
  15  -3   4   30.40    3.40
  15   3   4   27.10    3.00
  15  -3  -4   27.40    3.00
 -15   3  -4   27.50    2.80
  16  -3   1    2.80    1.60
  16  -3   1    2.30    1.70
  16  -3  -1    0.90    1.80
  16   3   1    5.50    1.70
  16  -3   3    3.20    1.90
  16  -3   3   -1.10    1.40
  16   3   3    1.50    1.60
 -16   3  -3    1.30    1.40
  16  -3  -3   -0.20    1.60
  17  -3   0    1.40    1.70
   0   4   0    2.30    0.70
   0   4   0    6.20    0.90
   0   4   0    2.10    1.00
   0   4   0    3.80    0.80
   0   4  -2  927.01   21.00
   0  -4   2  907.61   20.80
   0   4  -2  935.71   21.20
   0   4  -2  908.31   20.80
   0  -4   2  921.71   20.60
   0   4   2  944.31   21.10
   0  -4   4  408.16    9.80
   0   4  -4  418.66    9.90
   0   4   4  387.76   10.10
   0   4  -4  418.96   10.30
   0   4   6 1012.60   23.70
   0  -4   6  987.30   23.20
   0   4  -6 1001.30   23.30
   0   4  -6  972.40   23.60
   0  -4   8   87.99    3.80
   0   4  -8  100.79    4.40
   0   4  -8   92.99    3.90
   0   4   8   86.59    4.10
   0   4 -10 1281.77   31.50
   0  -4  10 1253.87   31.20
   0   4  10 1287.67   31.60
   1   4  -1  476.45   11.80
   1   4  -1  519.05   11.30
   1  -4   1  509.85   11.40
  -1   4   1  498.45   11.70
  -1   4   1  476.05   11.60
  -1   4   1  520.35   11.70
  -1   4   1  492.05   11.60
   1   4   1  491.65   11.50
  -1   4  -1  506.55   11.60
  -1   4  -1  486.85   11.80
   1   4   1  487.55   11.60
  -1   4  -1  509.75   11.70
  -1  -4   1  516.85   11.10
   1  -4   3   53.49    1.70
   1  -4   3   52.79    1.80
  -1   4   3   52.79    2.00
   1   4  -3   54.79    1.80
   1   4  -3   50.99    2.00
   1   4   3   53.39    2.00
  -1   4  -3   53.49    2.10
  -1   4  -3   56.89    1.90
  -1  -4   3   54.69    1.70
   1  -4   5  574.04   14.20
  -1   4   5  590.74   14.50
   1   4  -5  597.14   14.10
   1   4  -5  588.94   14.50
  -1   4  -5  592.94   14.60
  -1   4  -5  599.24   14.30
  -1  -4   5  593.54   14.00
   1   4   5  589.34   14.50
   1   4  -7   14.80    1.80
  -1   4   7   15.90    1.90
   1  -4   7   24.70    2.00
   1   4  -7   13.60    1.50
  -1   4  -7   13.70    1.80
  -1  -4   7   15.80    1.70
  -1   4  -7   13.50    1.70
   1   4   7   14.20    1.90
   1  -4   9  107.79    4.60
  -1   4   9  109.69    4.90
   1   4  -9  101.99    4.70
   1   4   9  103.59    4.80
  -1   4  -9  100.69    4.80
  -1   4  -9  106.99    4.50
  -1  -4   9  115.89    4.50
   2   4   0 9856.81  219.18
  -2   4   0 9807.32  218.38
  -2   4   0 9817.92  219.28
  -2   4   0 9999.00  219.58
   2   4   0 9467.25  217.58
  -2   4   0 9692.93  218.38
  -2  -4  -2   81.79    2.50
   2  -4   2   83.39    2.30
   2   4  -2   78.29    2.60
  -2   4   2   82.39    2.70
   2   4  -2   82.09    2.10
  -2   4   2   86.69    2.50
   2   4  -2   83.69    2.30
   2   4   2   85.39    2.50
  -2   4  -2   81.79    2.70
  -2  -4   2   86.69    2.10
  -2   4  -2   84.69    2.50
  -2   4  -2   84.49    2.60
   2  -4   4 1593.04   35.90
  -2   4   4 1620.64   36.50
  -2  -4  -4 1582.14   36.30
   2   4  -4 1626.44   35.90
   2  -4   4 1603.44   36.20
   2   4  -4 1557.14   36.30
  -2   4  -4 1615.14   36.30
   2   4   4 1650.33   36.40
  -2  -4   4 1591.14   35.80
  -2   4  -4 1554.44   36.50
   2   4  -6 1187.78   27.60
   2   4  -6 1190.08   28.10
  -2   4   6 1197.18   28.20
   2  -4   6 1204.38   28.00
  -2  -4  -6 1233.48   28.30
  -2  -4   6 1205.58   27.60
   2   4   6 1213.88   28.20
  -2   4  -6 1189.68   28.30
  -2   4  -6 1173.58   28.00
  -2   4   8  536.15   14.60
   2  -4   8  551.64   14.30
   2   4  -8  550.34   14.40
   2   4   8  557.24   14.70
  -2  -4   8  550.54   14.00
  -2   4  -8  540.05   14.70
  -2   4  -8  545.35   14.30
   2  -4  10   22.20    2.60
  -2   4  10   26.20    3.00
   2   4 -10   19.80    2.60
  -2   4 -10   22.90    2.80
   2   4  10   22.70    2.80
  -2   4 -10   24.60    2.70
   3   4  -1  118.59    3.40
  -3   4   1  116.79    3.20
  -3   4   1  113.69    3.40
  -3   4   1  115.69    3.50
  -3   4   1  119.39    3.30
   3   4  -1  118.49    3.00
   3  -4   1  115.99    3.30
  -3  -4  -1  116.09    3.10
   3   4  -1  120.19    2.80
  -3   4  -1  115.79    3.30
  -3   4  -1  116.79    3.40
  -3   4  -1  116.19    3.40
   3   4   1  119.09    3.10
   3   4  -3  618.64   14.50
   3  -4   3  623.44   14.30
  -3  -4  -3  611.24   14.50
   3   4  -3  633.14   14.00
   3  -4   3  610.14   14.50
  -3   4   3  612.44   14.70
   3   4  -3  606.74   14.10
  -3  -4   3  627.34   14.00
  -3   4  -3  605.74   14.60
  -3   4  -3  613.34   14.70
   3   4   3  627.14   14.60
   3   4  -5   75.29    2.60
   3  -4   5   79.59    3.00
  -3   4   5   73.99    3.10
   3   4  -5   72.89    2.90
  -3  -4  -5   76.89    3.00
  -3  -4   5   76.99    2.60
  -3   4  -5   80.49    3.00
   3   4   5   73.89    3.00
  -3   4  -5   80.19    3.20
  -3  -4  -7  541.95   14.20
   3   4  -7  554.34   14.00
  -3   4   7  566.24   14.30
   3  -4   7  544.35   14.00
  -3   4  -7  543.45   14.40
  -3  -4   7  561.24   13.60
   3   4   7  537.15   14.20
  -3   4  -7  530.35   14.00
  -3   4   9   41.40    3.50
   3  -4   9   44.70    3.10
   3   4  -9   41.50    3.10
   3   4   9   44.30    3.60
  -3   4  -9   41.80    3.60
  -3   4  -9   42.40    3.00
   4   4   0 2674.13   59.19
  -4   4   0 2572.44   60.19
   4   4   0 2617.74   59.09
  -4  -4   0 2688.23   59.29
  -4   4   0 2701.33   59.69
  -4   4   0 2641.94   59.39
  -4   4   0 2572.44   58.99
   4   4  -2 6745.92  143.69
  -4   4   2 6754.62  145.49
   4   4  -2 6514.55  143.49
  -4   4   2 6490.45  145.89
   4   4  -2 6427.06  146.49
   4  -4   2 6458.65  145.79
  -4   4   2 6401.36  147.09
  -4  -4  -2 6150.08  144.99
  -4  -4   2 6486.95  142.69
  -4   4  -2 6186.48  146.69
  -4   4  -2 6066.59  145.89
  -4   4  -2 6959.30  148.29
   4   4   2 6331.77  146.19
  -4   4   4 1560.64   36.80
   4   4  -4 1643.24   36.00
   4  -4   4 1603.34   36.40
  -4  -4  -4 1601.94   36.70
   4  -4   4 1619.14   36.70
   4   4  -4 1575.74   36.50
  -4  -4   4 1668.63   36.10
  -4   4  -4 1612.44   36.70
  -4   4  -4 1578.84   36.90
   4   4   4 1637.44   36.70
   4  -4   6  961.10   22.70
  -4   4   6  923.01   22.80
  -4  -4  -6  949.40   22.80
   4   4  -6  946.71   22.50
  -4  -4   6  955.30   22.00
  -4   4  -6  937.31   23.00
  -4   4  -6  958.60   22.80
   4   4   6  960.20   22.80
   4   4  -8   81.59    3.80
   4  -4   8   88.49    4.00
  -4   4   8   75.49    3.90
  -4  -4  -8   77.49    3.90
   4   4   8   81.99    4.20
  -4   4  -8   77.29    4.20
  -4   4  -8   87.09    4.00
  -4   4  10  755.22   19.90
   4  -4  10  752.92   19.80
   4   4  10  727.13   20.10
  -4   4 -10  780.32   20.50
  -4   4 -10  741.13   19.80
   5  -4   1  515.15   12.60
  -5   4   1  514.65   12.30
  -5  -4  -1  524.45   12.10
   5   4  -1  526.65   12.00
   5   4  -1  545.85   11.70
  -5   4   1  506.05   12.70
  -5   4   1  519.15   12.10
  -5   4   1  533.45   12.70
   5   4  -1  542.65   12.30
  -5  -4   1  534.05   11.60
  -5   4  -1  521.55   12.60
   5   4   1  516.45   12.10
   5   4   1  520.05   12.30
  -5   4  -1  528.95   12.50
  -5   4  -1  516.25   12.40
   5  -4   3  539.05   13.20
   5   4  -3  536.65   12.90
   5  -4   3  527.55   13.00
  -5  -4  -3  536.55   13.00
  -5   4   3  531.75   13.20
   5   4  -3  569.64   12.40
   5   4  -3  547.75   12.20
  -5   4   3  525.45   13.20
  -5  -4   3  548.15   12.40
  -5   4  -3  551.84   13.20
   5   4   3  543.35   13.00
  -5  -4   3  544.75   12.30
  -5   4  -3  541.25   13.20
  -5   4   5   33.60    2.10
   5   4  -5   36.30    1.90
  -5  -4  -5   32.00    2.00
   5   4  -5   33.30    1.40
   5  -4   5   36.10    2.10
   5  -4   5   32.70    1.90
  -5  -4   5   36.30    1.60
  -5   4  -5   32.40    2.20
   5   4   5   39.00    2.20
  -5   4  -5   32.90    2.10
   5   4  -7   71.79    3.20
  -5   4   7   68.19    3.40
  -5  -4  -7   66.79    3.40
   5  -4   7   73.69    3.60
  -5   4  -7   76.59    3.80
   5   4   7   73.29    3.70
  -5   4  -7   65.69    3.40
   5  -4   9    3.50    1.70
  -5   4   9    0.90    1.50
  -5   4  -9    2.10    1.80
  -5   4  -9    2.30    1.50
   5   4   9    0.50    1.60
   6   4   0 5577.94  126.39
  -6   4   0 5912.71  127.69
  -6   4   0 5498.55  125.39
  -6   4   0 5500.05  128.69
   6   4   0 5623.84  127.59
   6  -4   0 5644.83  127.99
  -6  -4   0 5758.62  126.19
  -6  -4  -2  463.35   11.20
  -6   4   2  480.95   11.70
   6   4  -2  472.55   11.00
   6  -4   2  471.25   11.50
  -6   4   2  462.25   11.70
  -6   4   2  466.75   11.10
   6   4  -2  485.15   10.90
   6   4   2  465.75   11.30
  -6   4  -2  450.25   11.40
   6   4   2  473.95   11.20
  -6  -4   2  482.85   10.50
  -6   4  -2  437.16   11.50
  -6   4  -2  474.95   11.40
   6   4  -4 1356.66   29.20
  -6   4   4 1280.87   30.10
   6  -4   4 1273.27   29.80
  -6   4   4 1261.17   30.10
   6  -4   4 1303.57   30.10
   6   4  -4 1333.37   29.60
  -6  -4  -4 1290.17   29.90
  -6  -4   4 1213.78   29.90
  -6   4  -4 1289.77   30.10
   6   4   4 1280.07   29.90
  -6   4  -4 1303.07   30.10
  -6  -4   4 1345.37   29.20
   6  -4   6  534.35   13.60
  -6  -4  -6  556.94   14.00
  -6   4   6  535.95   13.90
   6  -4   6  538.45   14.00
  -6   4   6  534.85   13.90
  -6   4  -6  546.85   14.20
  -6   4  -6  547.35   14.00
   6   4   6  524.35   13.90
   6  -4   8  523.75   14.30
  -6   4   8  525.75   14.20
  -6   4   8  525.45   14.30
  -6  -4  -8  513.25   14.30
  -6   4  -8  542.15   14.80
   6   4   8  529.85   14.50
  -6   4  -8  525.25   14.40
  -7   4   1   17.30    1.50
  -7   4   1   13.20    1.40
  -7   4   1   15.50    1.20
   7  -4   1   15.00    1.50
  -7   4   1   15.50    0.80
   7   4  -1   16.20    0.80
   7   4  -1   13.10    1.00
  -7  -4  -1   12.10    0.90
   7   4   1   14.30    1.20
  -7   4  -1   16.50    1.50
  -7   4  -1   16.90    1.20
  -7  -4   1   15.50    0.70
  -7   4  -1   14.20    1.30
   7  -4  -1   13.70    1.60
  -7   4   3    7.30    1.20
   7   4  -3    6.10    0.70
  -7   4   3    5.40    1.10
   7  -4   3    5.70    1.10
   7   4  -3    5.10    0.70
  -7  -4  -3    5.90    0.90
   7  -4   3    5.00    1.10
  -7   4  -3    5.20    1.10
   7   4   3    5.70    1.00
  -7   4  -3    2.50    0.90
   7   4   3    3.80    0.90
  -7  -4  -5  591.94   14.80
   7  -4   5  584.84   14.70
  -7   4   5  571.84   14.80
   7  -4   5  589.64   15.00
  -7   4   5  574.74   14.80
   7   4   5  585.54   14.80
  -7   4  -5  601.24   15.10
  -7   4  -5  614.94   15.10
  -7  -4  -7   79.59    3.90
  -7   4   7   89.09    4.00
   7  -4   7   79.49    3.90
  -7   4   7   81.69    3.80
  -7   4  -7   79.59    4.00
   7   4   7   82.79    4.10
  -7   4  -7   78.39    4.10
   7  -4   9  199.18    7.40
  -7  -4  -9  189.98    7.30
  -7   4   9  205.28    7.20
  -7   4   9  201.28    7.20
   7   4   9  204.88    7.60
  -7   4  -9  194.88    7.80
  -7   4  -9  195.28    7.50
  -8   4   0  139.19    4.20
   8   4   0  146.59    3.90
  -8   4   0  149.59    3.90
   8  -4   0  149.49    4.80
   8   4   0  138.99    4.10
  -8  -4   0  139.69    3.80
  -8   4   0  141.69    4.60
   8  -4   2 1732.73   40.80
  -8   4   2 1837.52   40.00
  -8   4   2 1776.52   40.80
  -8  -4  -2 1746.23   40.20
   8   4  -2 1835.72   40.10
  -8   4   2 1786.42   40.80
   8   4   2 1781.72   40.30
  -8   4  -2 1776.02   40.40
   8   4   2 1748.93   40.50
   8  -4  -2 1806.22   41.10
  -8   4  -2 1768.82   40.50
  -8   4  -2 1798.72   40.90
  -8   4   4  313.27    8.60
   8  -4   4  314.97    8.70
  -8   4   4  315.07    8.60
   8  -4   4  298.87    8.40
   8   4  -4  314.77    7.90
  -8  -4  -4  312.97    8.40
   8   4   4  304.97    8.40
  -8   4  -4  303.57    8.50
  -8   4  -4  287.17    8.50
  -8   4   6  286.07    8.40
  -8   4   6  288.97    8.30
  -8  -4  -6  277.97    8.30
   8  -4   6  277.67    8.20
   8  -4   6  274.87    8.60
  -8   4  -6  288.77    8.70
  -8   4  -6  293.17    8.70
   8   4   6  270.07    8.40
  -8  -4  -8  215.18    7.60
   8  -4   8  204.78    7.60
  -8   4   8  235.68    7.50
  -8   4   8  217.98    7.30
   8   4   8  210.38    7.60
  -8   4  -8  216.48    7.80
  -8   4  -8  214.68    7.90
   9   4  -1  244.48    6.40
   9  -4   1  243.78    7.10
  -9  -4  -1  245.08    6.30
   9   4  -1  251.57    6.00
  -9   4   1  234.38    6.30
  -9   4   1  252.57    7.00
   9   4   1  242.38    6.40
   9  -4  -1  242.78    7.30
  -9   4  -1  246.08    6.40
  -9   4  -1  238.88    6.50
   9   4   1  245.68    6.60
  -9   4  -1  246.28    7.00
   9   4  -3  134.99    3.90
  -9   4   3  136.49    4.60
   9  -4   3  139.49    4.70
  -9   4   3  132.79    4.60
  -9  -4  -3  129.79    4.20
   9  -4   3  127.19    4.70
   9  -4  -3  124.19    4.80
   9   4   3  132.69    4.30
  -9   4  -3  139.39    4.70
   9   4   3  127.99    4.40
  -9   4  -3  133.99    4.40
  -9   4  -3  126.19    4.30
   9  -4   5  126.09    4.90
  -9   4   5  124.69    4.60
   9  -4   5  113.29    4.50
  -9  -4  -5  115.79    4.40
  -9   4   5  126.69    4.60
  -9   4  -5  121.29    4.80
   9   4   5  119.09    4.50
  -9   4  -5  124.49    4.80
  -9   4   7   11.60    1.90
  -9   4   7   14.80    2.00
   9  -4   7   12.90    2.10
  -9  -4  -7    8.60    1.80
  -9   4  -7   12.90    2.30
  -9   4  -7    7.90    2.00
   9   4   7   10.30    2.00
  -9  -4  -9   50.29    3.70
   9  -4   9   48.70    4.10
  -9   4  -9   53.99    4.40
  -9   4  -9   55.49    4.10
   9   4   9   49.40    4.10
  10   4   0 1546.55   35.80
  10  -4   0 1514.65   36.50
 -10   4   0 1594.14   36.30
 -10   4   0 1579.54   35.60
  10   4   0 1601.74   35.40
 -10  -4  -2  164.18    4.80
  10  -4   2  165.28    5.50
  10  -4   2  165.08    5.60
 -10   4   2  164.48    5.30
  10   4  -2  167.88    4.80
  10   4   2  162.78    5.10
 -10   4  -2  167.48    5.00
  10   4   2  165.48    5.00
 -10   4  -2  170.78    4.90
  10  -4  -2  158.68    5.70
 -10   4  -2  158.48    5.40
  10  -4   4  735.83   18.50
  10  -4   4  702.23   18.10
 -10  -4  -4  739.13   17.80
 -10   4   4  720.03   18.00
 -10   4   4  725.03   18.00
  10   4   4  713.63   17.90
 -10   4  -4  730.93   18.30
 -10   4  -4  708.13   17.90
 -10   4  -4  767.42   18.10
  10   4   4  703.23   18.00
  10  -4  -4  733.83   18.50
  10  -4   6  330.87    9.70
 -10  -4  -6  324.97    9.60
 -10   4   6  315.67    9.40
 -10   4   6  320.47    9.50
  10  -4   6  334.27   10.10
 -10   4  -6  331.27    9.90
  10  -4  -6  319.17    9.90
  10   4   6  333.37    9.80
 -10   4  -6  334.97   10.00
  10  -4   8  873.21   22.70
 -10  -4  -8  863.21   22.30
 -10   4  -8  868.21   22.60
  10   4   8  841.12   22.40
 -10   4  -8  859.21   22.60
 -10   4  -8  854.01   22.20
  11   4  -1   30.10    1.80
  11  -4   1   29.10    2.50
 -11   4   1   28.90    2.30
  11   4   1   28.20    2.10
 -11   4  -1   25.90    1.80
 -11   4  -1   38.80    2.40
  11  -4  -1   32.40    2.70
  11   4   1   30.70    1.70
 -11   4   3  223.38    6.90
 -11  -4  -3  236.98    6.60
  11  -4   3  223.78    7.30
  11  -4   3  232.58    7.20
 -11   4  -3  231.68    6.70
 -11   4  -3  229.88    6.70
 -11   4  -3  210.18    7.00
  11   4   3  219.68    6.60
  11   4   3  217.48    6.80
  11  -4  -3  219.38    7.30
 -11   4   5   12.20    1.80
  11  -4   5   10.10    1.90
 -11  -4  -5    9.70    1.60
 -11   4   5   11.00    1.80
  11  -4   5   10.10    2.00
 -11   4  -5    8.30    1.60
  11  -4  -5    8.10    2.00
 -11   4  -5   13.90    2.10
 -11   4  -5   10.70    1.80
  11   4   5   14.20    2.00
  11  -4   7  219.78    8.00
  11  -4   7  220.48    7.60
 -11  -4  -7  215.88    7.50
 -11   4  -7  214.28    7.80
  11  -4  -7  221.48    7.60
  11   4   7  201.28    7.60
 -11   4  -7  217.58    7.50
 -11   4  -7  208.88    7.80
 -12   4   0   35.70    2.50
  12  -4   0   39.70    3.10
  12   4   0   35.80    2.10
 -12   4   2 2039.70   46.90
  12  -4   2 2092.19   47.60
  12  -4   2 1999.30   47.40
  12   4  -2 2000.10   46.20
  12  -4  -2 2024.80   47.60
 -12   4  -2 2107.59   46.50
  12   4   2 2060.99   46.90
  12   4   2 1987.70   46.40
 -12   4  -2 2011.60   47.10
 -12   4   4  473.65   12.50
 -12  -4  -4  447.16   12.30
  12  -4   4  487.25   13.30
  12  -4   4  486.65   13.10
 -12   4  -4  464.15   12.50
 -12   4  -4  463.55   12.90
  12   4   4  468.85   12.50
  12  -4  -4  448.06   13.00
  12   4   4  479.35   12.90
  12  -4   6  256.07    8.60
  12  -4   6  259.57    9.00
 -12   4  -6  249.28    8.30
  12  -4  -6  254.97    8.50
 -12   4  -6  266.87    8.60
 -12   4  -6  272.17    8.90
  12   4   6  271.07    8.70
  13   4  -1   41.20    2.40
  13  -4   1   40.60    3.30
 -13   4   1   45.10    2.80
  13   4   1   49.70    2.80
 -13   4  -1   39.50    2.80
  13  -4  -1   37.60    3.20
 -13   4   3   41.20    2.70
  13  -4   3   52.19    3.40
  13  -4   3   50.09    3.40
  13  -4  -3   48.80    3.80
  13   4   3   42.20    2.90
  13   4   3   43.50    2.70
 -13   4  -3   48.70    3.20
 -13   4  -3   47.10    2.70
  13  -4   5   95.29    4.90
  13  -4   5  101.39    4.90
 -13  -4  -5   95.49    4.20
 -13   4  -5   91.29    4.60
  13  -4  -5   91.29    4.60
  13   4   5   89.29    4.40
 -13   4  -5   97.59    4.30
 -14   4   0 1230.28   29.40
  14   4   0 1222.68   29.10
  14  -4   0 1223.68   30.20
  14  -4   2  190.58    6.90
 -14   4   2  179.08    6.20
  14  -4   2  180.78    6.90
  14   4   2  178.78    6.40
  14  -4  -2  182.88    7.00
 -14   4  -2  200.78    6.60
  14  -4   4  435.26   13.20
  14  -4   4  456.25   13.40
  14  -4  -4  459.65   13.30
  14   4   4  462.85   13.00
 -14   4  -4  466.65   13.10
  14   4   4  449.46   12.50
  14  -4   6   95.89    5.40
  14  -4   6  102.89    5.80
 -14   4  -6  103.19    5.20
  14  -4  -6  100.09    5.00
 -14   4  -6  106.49    4.90
  14   4   6  113.79    5.20
 -15   4   1  102.39    6.30
  15  -4   1  150.98    6.10
  15  -4   1  157.78    6.00
  15   4   1  130.59    5.20
 -15   4  -1  148.59    5.50
  15  -4  -1  117.19    5.60
  15  -4   3   20.10    2.80
  15  -4   3   24.90    3.00
  15  -4  -3   25.70    3.10
 -15   4  -3   23.80    2.70
  15   4   3   23.30    2.60
  15  -4   5  102.79    5.40
  15  -4   5   87.19    5.10
 -15   4  -5   95.89    5.00
  15  -4  -5  101.49    4.90
  16  -4   0    5.10    1.60
  16  -4   0    1.50    1.70
  16  -4   2  557.34   16.00
  16  -4   2  546.55   15.70
  16   4   2  565.84   15.20
  16  -4  -2  550.04   15.80
 -16   4  -2  571.94   15.30
   0   5  -1  888.51   20.60
   0   5   1  881.81   20.60
   0   5   1  910.41   20.60
   0   5  -1  925.11   20.40
   0   5   1  873.71   20.70
   0   5  -1  898.81   20.80
   0  -5   1  960.20   20.20
   0  -5   3 2911.61   66.59
   0   5  -3 2884.01   67.09
   0   5  -3 2958.60   68.09
   0   5  -3 3040.60   67.79
   0   5   3 3229.18   68.59
   0   5  -5  302.87    7.80
   0   5  -5  302.77    8.20
   0  -5   5  297.97    7.70
   0   5   5  300.87    8.20
   0  -5   7  949.71   22.50
   0   5   7  956.30   23.10
   0   5  -7  935.51   22.50
   0   5  -7  941.71   23.10
   0  -5   9  524.15   13.70
   0   5  -9  497.45   14.20
   0   5   9  510.75   14.30
   0   5  -9  513.45   13.60
  -1   5   0    0.00    0.40
   1   5   0   -0.70    0.40
  -1   5   0    0.20    0.50
   1   5   0    0.90    0.40
   1   5   0   -0.10    0.50
  -1   5   0    4.60    0.70
  -1   5   0   -0.40    0.40
   1   5  -2  726.03   16.70
   1   5  -2  724.73   16.40
   1  -5   2  725.83   16.10
  -1   5   2  696.73   16.50
  -1   5   2  718.73   16.60
   1   5  -2  711.73   16.10
   1   5   2  716.13   16.50
  -1   5  -2  707.63   16.40
  -1   5  -2  701.03   16.50
  -1  -5   2  713.23   16.10
  -1   5  -2  694.93   16.70
   1  -5   4  207.58    5.50
   1   5  -4  200.38    5.90
   1   5  -4  215.98    5.40
  -1   5   4  209.98    5.90
  -1  -5   4  211.88    5.40
  -1   5  -4  212.88    5.60
   1   5   4  211.58    5.90
  -1   5  -4  208.78    6.00
   1  -5   6   11.50    1.30
   1   5  -6    9.90    1.20
   1   5  -6   10.50    1.50
  -1   5   6    9.30    1.40
  -1  -5   6   10.80    1.20
  -1   5  -6   11.00    1.30
   1   5   6   11.20    1.60
   1   5  -8  133.39    4.80
   1  -5   8  133.89    4.90
  -1   5   8  139.29    5.40
   1   5  -8  142.39    5.30
   1   5   8  134.19    5.30
  -1  -5   8  130.89    4.70
  -1   5  -8  132.29    5.40
  -1   5  -8  132.89    4.90
   1  -5  10   22.80    2.50
   1   5 -10   22.00    2.90
  -1   5  10   15.60    2.50
   1   5  10   25.60    3.10
  -1   5 -10   20.40    2.50
  -1   5 -10   22.90    2.90
  -2   5   1 2357.46   54.39
  -2   5   1 2345.97   53.59
  -2   5   1 2432.06   54.89
   2   5  -1 2369.76   53.49
   2   5  -1 2390.16   53.69
   2  -5   1 2394.16   54.19
  -2   5   1 2547.55   53.79
   2   5  -1 2403.86   53.79
  -2   5  -1 2420.46   53.69
  -2   5  -1 2494.25   55.59
  -2   5  -1 2363.76   53.79
   2   5   1 2339.37   55.19
   2   5  -3 2865.91   63.19
   2  -5   3 2825.12   62.99
   2   5  -3 2707.83   62.49
  -2  -5  -3 2797.32   62.19
   2   5  -3 2686.53   62.29
   2  -5   3 2743.23   62.09
  -2   5   3 2870.01   62.39
  -2   5  -3 2778.62   63.19
  -2  -5   3 2840.12   62.39
   2   5   3 2852.51   63.39
  -2   5  -3 2674.53   62.39
  -2   5  -3 2767.62   62.19
   2   5  -5 1201.58   28.00
   2   5  -5 1199.48   27.40
   2  -5   5 1197.38   27.80
  -2   5   5 1201.28   28.10
  -2  -5   5 1203.58   27.40
  -2   5  -5 1194.98   28.20
  -2   5  -5 1209.68   27.80
   2   5   5 1224.88   28.10
   2   5  -7  609.24   15.50
   2   5  -7  595.24   14.90
  -2   5   7  610.54   15.70
   2  -5   7  628.04   15.30
  -2   5  -7  582.64   15.20
  -2   5  -7  613.74   15.80
   2   5   7  594.84   15.60
  -2  -5   7  620.54   14.90
  -2   5   9  551.24   15.10
   2  -5   9  549.25   14.60
   2   5  -9  549.45   14.90
  -2   5  -9  536.75   14.60
   2   5   9  544.55   15.10
   3   5   0    0.00    0.40
   3   5   0    0.60    0.50
  -3   5   0   -0.20    0.40
  -3   5   0   -0.20    0.50
  -3   5   0   -1.00    0.40
   3   5   0    0.30    0.30
  -3   5   0   -0.20    0.40
   3   5  -2  967.30   21.90
   3   5  -2  947.71   22.40
  -3   5   2  952.80   22.40
  -3   5   2  973.60   22.50
   3  -5   2  980.30   22.10
  -3   5   2  969.40   22.20
   3   5  -2 1015.10   21.50
  -3  -5  -2  961.20   22.10
  -3   5  -2  950.70   22.30
   3   5   2  959.50   22.10
  -3   5  -2  970.70   22.30
  -3   5  -2  984.60   22.40
   3  -5   4  962.30   22.50
   3   5  -4  981.60   22.10
   3   5  -4  950.10   22.60
  -3  -5  -4  955.10   22.60
   3   5  -4  974.30   22.00
   3  -5   4  961.00   22.20
  -3   5   4  974.90   22.80
  -3  -5   4  966.90   21.90
   3   5   4 1027.40   22.70
  -3   5  -4  943.21   22.80
  -3   5  -4  961.40   22.60
   3   5  -6    3.60    1.00
  -3   5   6    5.30    1.30
  -3  -5  -6    5.10    1.20
   3  -5   6    2.80    1.00
   3   5   6    6.60    1.30
  -3  -5   6    5.30    0.90
  -3   5  -6    3.30    1.00
  -3   5  -6    4.00    1.20
  -3   5   8   60.69    3.60
   3   5  -8   63.79    3.50
   3  -5   8   59.99    3.20
  -3   5  -8   59.19    3.60
  -3   5  -8   60.29    3.40
   3   5   8   61.19    3.50
   3  -5  10  140.39    5.70
  -3   5  10  134.39    5.90
  -3   5 -10  134.79    6.30
  -3   5 -10  127.19    5.60
   3   5  10  143.59    6.30
   4   5  -1 3255.07   70.19
   4  -5   1 3197.78   71.09
  -4   5   1 3153.08   71.09
  -4   5   1 3134.79   70.79
  -4   5   1 3166.38   70.19
  -4   5   1 3162.48   70.19
   4   5  -1 3108.69   70.49
  -4  -5  -1 3032.50   70.89
   4   5  -1 3136.69   69.89
   4   5   1 3047.50   70.29
  -4   5  -1 3069.39   70.99
  -4   5  -1 3155.58   70.09
  -4   5  -1 3213.98   70.99
  -4   5   3 3474.55   78.69
   4   5  -3 3390.76   78.39
  -4   5   3 3527.45   78.69
   4   5  -3 3807.02   78.19
   4  -5   3 3490.25   78.49
   4   5  -3 3464.95   78.19
   4  -5   3 3453.65   78.19
  -4  -5  -3 3414.36   78.29
   4   5   3 3556.74   79.39
  -4  -5   3 3571.94   78.29
  -4   5  -3 3616.14   78.59
  -4   5  -3 3472.95   78.59
  -4   5  -3 3476.05   78.39
   4  -5   5  851.51   19.90
   4  -5   5  823.02   19.50
  -4  -5  -5  843.42   19.90
   4   5  -5  834.32   19.80
  -4   5   5  828.32   20.00
   4   5  -5  820.72   19.10
  -4  -5   5  840.32   19.10
  -4   5  -5  842.42   19.90
   4   5   5  818.42   19.90
  -4   5  -5  807.02   20.10
  -4  -5  -7 1033.80   25.10
   4  -5   7 1032.70   24.90
   4   5  -7 1060.39   24.90
  -4   5   7 1029.10   25.20
  -4   5  -7 1035.50   25.10
  -4   5  -7 1020.20   25.40
   4   5   7 1043.70   25.30
  -4   5   9  464.05   13.40
   4  -5   9  462.15   13.10
   4   5   9  456.05   13.40
  -4   5  -9  497.55   13.80
  -4   5  -9  465.45   13.20
  -5   5   0   -0.10    0.50
   5   5   0    0.00    0.30
  -5  -5   0    2.70    0.30
   5   5   0    0.80    0.40
  -5   5   0    0.60    0.50
   5  -5   0   -0.50    0.70
  -5   5   0    2.50    0.80
  -5   5   0    0.40    0.50
   5   5  -2  109.29    3.30
   5   5  -2  112.49    2.70
  -5  -5  -2  107.39    3.20
   5   5  -2  108.39    2.60
   5  -5   2  101.09    3.30
  -5   5   2  103.59    3.60
  -5   5   2  102.29    3.20
  -5   5   2  107.09    3.60
  -5   5  -2  106.79    3.50
   5   5   2  105.39    3.20
  -5   5  -2  102.09    3.40
  -5   5  -2  111.09    3.50
   5   5  -4  122.99    3.90
   5  -5   4  129.19    3.90
  -5  -5  -4  119.39    3.90
  -5   5   4  121.99    4.20
   5  -5   4  118.29    4.10
   5   5  -4  126.09    3.30
  -5   5   4  123.29    4.20
   5   5  -4  130.99    3.20
  -5   5  -4  117.99    4.20
   5   5   4  123.09    4.00
  -5   5  -4  122.49    4.10
  -5   5   6   21.50    2.10
  -5  -5  -6   20.20    2.00
   5  -5   6   22.00    1.80
   5  -5   6   23.10    2.10
   5   5  -6   20.00    1.80
  -5   5  -6   21.80    2.20
  -5   5  -6   23.30    2.10
   5   5   6   21.00    2.00
   5  -5   8   32.50    2.90
  -5  -5  -8   39.90    3.20
  -5   5   8   33.60    3.00
  -5   5  -8   31.20    3.10
   5   5   8   33.30    3.10
  -5   5  -8   40.70    2.90
  -5   5  10   24.90    2.90
  -5   5  10   21.10    2.80
   5  -5  10   20.70    2.80
  -5   5 -10   14.70    2.40
  -5   5 -10   19.10    2.90
   5   5  10   19.50    2.90
   6   5  -1 1951.60   42.40
   6   5  -1 1902.51   42.50
  -6  -5  -1 1883.61   42.60
   6  -5   1 1915.01   43.30
  -6   5   1 1858.71   43.40
  -6   5   1 1938.61   42.70
  -6   5   1 1895.71   42.90
  -6   5   1 1890.21   43.40
   6   5   1 1902.11   42.70
  -6   5  -1 1902.21   43.00
  -6   5  -1 2001.80   43.50
   6   5   1 1883.01   42.80
   6  -5  -1 1900.81   43.50
  -6   5  -1 1929.21   43.10
   6   5  -3 1172.28   24.70
   6  -5   3 1079.39   25.70
  -6  -5  -3 1112.59   25.40
  -6   5   3 1085.79   25.80
   6  -5   3 1080.49   25.50
  -6   5   3 1100.49   25.80
   6   5  -3 1112.99   25.30
  -6   5  -3 1057.89   25.50
  -6   5  -3 1104.99   25.80
  -6   5  -3 1092.99   25.70
   6   5   3 1091.89   25.40
  -6  -5  -5 1244.48   28.60
   6   5  -5 1213.28   28.30
   6  -5   5 1242.18   28.40
  -6   5   5 1239.48   28.80
  -6   5   5 1198.48   28.80
   6  -5   5 1213.08   28.80
  -6   5  -5 1232.38   28.90
   6   5   5 1207.48   28.60
  -6   5  -5 1199.68   28.80
  -6  -5  -7  398.46   11.00
  -6   5   7  406.36   11.10
   6  -5   7  381.26   11.00
  -6   5   7  398.56   11.10
   6   5   7  376.26   11.00
  -6   5  -7  380.56   11.30
  -6   5  -7  400.26   11.20
   6  -5   9  311.87    9.90
  -6   5   9  321.37   10.00
  -6   5   9  325.27   10.00
  -6   5  -9  312.37   10.50
  -6   5  -9  309.17   10.10
   6   5   9  314.47   10.20
  -7   5   0    0.50    0.80
  -7  -5   0    0.50    0.30
   7  -5   0    1.20    0.90
   7   5   0    1.00    0.60
  -7   5   0   -0.60    0.50
  -7   5   0   -0.80    0.50
   7   5   0    0.30    0.40
  -7  -5  -2  715.53   16.80
   7   5  -2  724.63   16.40
   7   5  -2  730.23   16.60
   7  -5   2  696.03   17.20
  -7   5   2  714.93   17.40
  -7   5   2  709.33   16.70
  -7   5   2  735.83   17.50
  -7   5  -2  729.23   17.10
   7  -5  -2  716.23   17.70
  -7   5  -2  697.63   17.10
   7   5   2  708.93   16.80
  -7   5  -2  732.23   17.50
   7   5   2  723.73   17.00
   7   5  -4  416.46   12.00
  -7   5   4  435.36   11.50
  -7   5   4  457.55   11.60
   7  -5   4  435.16   11.20
  -7  -5  -4  446.86   11.20
   7  -5   4  436.16   11.50
  -7   5  -4  446.76   11.50
  -7   5  -4  440.76   11.50
   7   5   4  430.26   11.20
  -7   5  -4  441.46   11.30
  -7  -5  -6   48.20    2.80
  -7   5   6   50.99    2.90
  -7   5   6   51.29    2.90
   7  -5   6   44.50    2.90
   7  -5   6   55.99    2.80
   7   5   6   49.50    3.00
  -7   5  -6   50.39    3.20
  -7   5  -6   50.29    3.00
   7  -5   8  106.09    4.80
  -7  -5  -8  104.99    4.80
  -7   5   8  111.29    4.80
  -7   5   8  103.79    4.70
  -7   5  -8  104.69    4.90
   7   5   8  101.59    4.90
  -7   5  -8  109.29    5.30
  -8   5   1  962.00   23.10
  -8  -5  -1  980.10   22.20
   8   5  -1  966.30   22.20
   8   5  -1  958.10   21.80
  -8   5   1  989.00   22.00
   8  -5   1  968.30   23.10
  -8   5   1  962.60   22.40
  -8   5  -1  940.21   23.00
  -8   5  -1  974.50   22.70
   8  -5  -1 1009.30   23.40
  -8   5  -1 1008.00   22.60
   8   5   1  970.10   22.50
   8   5   1  969.30   22.30
  -8   5   3  768.72   18.70
   8  -5   3  763.72   18.50
  -8  -5  -3  772.92   18.10
   8   5  -3  793.52   17.50
  -8   5   3  758.82   18.60
   8  -5   3  740.23   18.70
  -8   5  -3  757.82   18.70
   8   5   3  764.52   18.20
  -8   5  -3  751.82   18.30
  -8   5  -3  775.52   18.40
   8   5   3  744.83   18.30
  -8  -5  -5  535.25   13.50
   8  -5   5  527.25   13.90
   8  -5   5  510.05   13.50
  -8   5   5  528.15   13.70
  -8   5   5  522.05   13.70
   8   5   5  532.15   13.60
  -8   5  -5  533.75   13.90
  -8   5  -5  524.15   13.80
  -8   5   7  509.75   13.90
   8  -5   7  508.45   14.10
  -8   5   7  508.95   13.90
  -8  -5  -7  522.85   14.00
  -8   5  -7  512.95   14.20
  -8   5  -7  526.25   14.40
   8   5   7  515.05   14.10
  -8   5   9  242.28    8.30
  -8   5   9  245.98    8.40
   8  -5   9  233.38    8.50
  -8  -5  -9  243.68    8.70
   8   5   9  245.08    8.80
  -8   5  -9  247.48    8.80
  -8   5  -9  253.67    9.00
  -8   5  -9  257.17    8.70
  -9   5   0    0.60    0.60
   9  -5   0    1.10    1.10
  -9   5   0    0.00    0.60
   9   5   0    0.70    0.60
   9   5   0   -0.40    0.40
  -9   5   0    0.50    0.80
  -9   5   2  140.19    4.90
  -9  -5  -2  145.49    4.20
  -9   5   2  141.09    4.90
  -9   5   2  139.59    4.10
   9  -5   2  139.99    4.90
   9   5  -2  142.99    4.00
  -9   5  -2  147.89    4.60
   9  -5  -2  134.89    5.10
   9   5   2  141.89    4.30
  -9   5  -2  155.28    4.60
   9   5   2  141.79    4.50
  -9   5  -2  142.99    4.90
  -9   5   4   52.69    2.90
  -9   5   4   55.39    2.90
  -9  -5  -4   58.79    2.70
   9  -5   4   60.29    3.00
   9  -5   4   68.79    3.30
   9  -5  -4   52.29    3.20
  -9   5  -4   51.99    3.00
  -9   5  -4   54.49    2.80
  -9   5  -4   59.89    2.90
   9   5   4   58.39    2.70
  -9   5   6    0.60    1.10
  -9  -5  -6    3.20    1.40
   9  -5   6    0.90    1.40
   9  -5   6    3.30    1.30
  -9   5   6    2.40    1.20
  -9   5  -6    3.00    1.40
   9   5   6    2.20    1.40
  -9   5  -6    0.40    1.20
  -9   5  -6    2.20    1.40
  -9   5   8   80.89    4.10
   9  -5   8   83.09    4.60
  -9   5   8   73.59    4.10
  -9  -5  -8   77.39    4.20
  -9   5  -8   86.59    4.70
  -9   5  -8   76.49    4.20
   9   5   8   75.49    4.40
  -9   5  -8   81.09    4.50
 -10   5   1 1249.68   28.40
  10   5  -1 1253.57   28.50
  10  -5   1 1234.78   29.50
 -10   5   1 1241.18   29.30
  10   5   1 1248.28   28.80
  10   5   1 1236.48   28.40
  10  -5  -1 1229.18   29.70
 -10   5  -1 1264.17   28.80
 -10   5  -1 1226.58   29.30
 -10   5   3  423.96   11.30
 -10  -5  -3  426.16   10.80
  10  -5   3  425.56   11.60
 -10   5   3  419.26   11.30
  10  -5   3  418.36   11.40
 -10   5  -3  424.06   11.50
 -10   5  -3  435.16   11.00
 -10   5  -3  405.16   11.00
  10  -5  -3  421.86   11.70
  10   5   3  409.96   10.80
  10   5   3  423.36   11.10
  10  -5   5 1117.39   27.50
 -10  -5  -5 1127.49   26.80
 -10   5   5 1115.89   27.00
  10  -5   5 1113.79   27.10
 -10   5   5 1123.69   27.00
 -10   5  -5 1121.79   27.10
 -10   5  -5 1144.49   27.00
 -10   5  -5 1139.59   27.40
  10   5   5 1099.19   26.90
  10  -5  -5 1096.29   27.40
 -10  -5  -7  327.77   10.00
 -10   5   7  341.17   10.00
 -10   5   7  328.57    9.90
  10  -5   7  337.97   10.60
  10  -5   7  325.27   10.00
 -10   5  -7  339.67   10.50
 -10   5  -7  348.87   10.60
  10   5   7  313.27   10.10
 -10   5  -7  332.67   10.10
 -11   5   0    2.30    1.10
  11  -5   0    0.10    1.10
  11   5   0    1.40    0.80
 -11   5   0    0.10    0.70
  11  -5   2  148.89    5.50
  11  -5   2  136.89    5.30
 -11   5   2  145.79    5.20
 -11   5  -2  150.58    4.90
  11  -5  -2  146.39    5.60
  11   5   2  141.99    4.80
  11   5   2  144.09    4.60
 -11   5  -2  151.48    5.30
  11  -5   4  214.18    7.10
 -11  -5  -4  211.88    6.50
 -11   5   4  206.88    6.80
 -11   5   4  213.58    6.80
  11  -5   4  214.18    7.30
 -11   5  -4  213.68    6.70
  11  -5  -4  206.88    7.20
 -11   5  -4  217.08    6.80
  11   5   4  213.68    6.70
 -11   5  -4  214.88    7.10
 -11   5   6    3.20    1.30
 -11  -5  -6    1.10    1.20
  11  -5   6    2.00    1.60
 -11   5   6   -0.30    1.10
  11  -5   6    2.10    1.50
 -11   5  -6    1.90    1.50
  11   5   6    0.90    1.30
  11  -5  -6    1.80    1.50
 -11   5  -6   -2.10    1.20
 -11   5  -6    0.50    1.40
  12  -5   1  919.21   23.00
 -12   5   1  940.61   22.60
  12   5  -1  916.11   21.70
 -12   5  -1  936.31   21.80
  12  -5  -1  896.91   22.90
  12   5   1  899.81   22.00
 -12   5  -1  921.01   22.60
  12  -5   3  620.64   16.60
  12  -5   3  632.14   16.50
 -12   5   3  635.24   16.10
  12   5   3  623.04   15.60
  12   5   3  621.84   15.90
 -12   5  -3  623.94   16.30
 -12   5  -3  636.84   15.80
  12  -5  -3  587.24   16.50
 -12  -5  -5  585.24   15.10
  12  -5   5  555.74   16.00
 -12   5   5  581.44   15.20
 -12   5   5  580.94   15.30
  12  -5   5  581.54   15.80
 -12   5  -5  587.64   15.90
 -12   5  -5  583.24   15.30
  12   5   5  568.64   15.30
 -12   5  -5  593.74   15.40
  12  -5  -5  563.54   15.80
  12  -5   7  423.56   12.50
  12  -5   7  414.96   13.00
 -12   5  -7  411.36   12.80
  12  -5  -7  419.46   12.40
 -12   5  -7  435.96   12.70
 -12   5  -7  409.76   12.30
  12   5   7  417.96   12.50
 -13   5   0    2.60    1.20
  13   5   0   -1.10    0.80
  13  -5   0    1.70    1.50
 -13   5   2  132.99    5.00
  13  -5   2  127.59    5.40
  13  -5   2  129.79    5.50
 -13   5  -2  127.09    5.10
  13   5   2  126.89    4.80
  13  -5  -2  112.99    5.30
 -13   5   4  139.99    5.30
  13  -5   4  154.48    6.00
  13  -5   4  134.49    5.90
  13   5   4  139.59    5.20
  13  -5  -4  140.09    6.10
 -13   5  -4  139.39    5.70
 -13   5  -4  143.29    5.30
 -13  -5  -6    2.70    1.40
  13  -5   6    2.20    2.00
  13  -5   6    2.70    1.80
 -13   5  -6    1.80    1.50
  13  -5  -6    2.60    1.60
  13   5   6    0.80    1.30
 -13   5  -6    2.20    1.80
  14  -5   1  545.45   15.30
  14  -5   1  542.35   15.20
 -14   5   1  560.34   14.60
  14   5   1  537.25   14.20
 -14   5  -1  552.64   14.70
  14  -5  -1  534.95   15.20
 -14   5   3  185.58    6.40
  14  -5   3  186.18    7.10
  14  -5   3  182.68    7.10
 -14   5  -3  196.08    6.90
  14   5   3  175.98    6.40
  14  -5  -3  187.88    7.10
  14  -5   5  530.45   15.50
  14  -5   5  540.35   15.30
  14  -5  -5  497.95   14.90
 -14   5  -5  530.65   15.00
 -14   5  -5  535.75   14.40
  15  -5   0   -0.50    1.50
 -15   5   0   -1.70    1.10
  15  -5   2   50.19    4.10
  15  -5   2   45.70    4.00
  15  -5  -2   39.30    3.60
  15   5   2   50.79    3.10
 -15   5  -2   42.80    3.40
  15  -5   4   21.60    3.10
  15  -5   4   24.80    3.20
 -15   5  -4   23.10    2.90
  15  -5  -4   18.80    2.80
  16  -5   1  249.97    9.00
  16  -5   1  252.47    8.80
 -16   5  -1  247.68    8.20
  16  -5  -1  248.68    9.10
  16  -5   3  279.47    9.70
  16  -5   3  267.87    9.60
 -16   5  -3  286.97    9.20
  16  -5  -3  244.08    9.20
  16   5   3  279.67    9.00
   0   6   0  530.45   12.40
   0   6   0  537.55   12.60
   0   6   0  535.55   12.40
   0   6   0  528.95   12.80
   0   6  -2  366.96    9.20
   0  -6   2  366.16    8.30
   0   6  -2  366.66    8.90
   0   6   2  369.86    9.00
   0   6  -2  361.56    8.70
   0   6  -4  397.46   10.50
   0   6   4  422.86   10.50
   0   6  -4  407.06   10.00
   0   6  -4  414.56   10.20
   0  -6   4  418.06    9.90
   0   6   6  761.52   19.00
   0  -6   6  784.12   18.40
   0   6  -6  774.92   19.10
   0   6  -6  777.72   18.50
   0   6  -8    7.20    1.70
   0   6   8    8.40    1.80
   0  -6   8    8.10    1.40
   0   6  -8    7.90    1.50
   0   6 -10   42.10    2.90
   0   6  10   47.90    4.00
   0   6 -10   41.00    3.70
  -1   6   1 1099.39   24.70
  -1   6   1 1026.80   24.70
   1  -6   1 1081.49   24.30
   1   6  -1 1156.88   24.30
   1   6  -1 1247.78   24.80
  -1   6   1 1073.09   24.70
  -1   6   1 1052.99   24.70
   1   6   1 1070.19   24.90
   1   6   1 1043.30   24.50
  -1   6  -1 1059.29   24.50
  -1   6  -1 1062.69   24.80
  -1   6  -1 1056.69   24.90
   1   6   1 1066.49   24.70
   1   6  -3  170.78    4.90
   1   6  -3  167.38    4.30
   1  -6   3  161.98    4.40
   1  -6   3  168.48    4.20
  -1   6   3  164.88    4.80
   1   6  -3  159.38    4.50
  -1   6  -3  166.08    4.70
  -1   6  -3  160.08    4.50
   1   6   3  166.38    4.70
  -1   6  -3  163.58    4.90
  -1  -6   3  171.28    4.20
   1  -6   5  221.88    6.00
   1   6  -5  213.18    5.80
   1   6  -5  214.38    6.40
  -1   6   5  215.08    6.40
   1   6  -5  217.48    5.90
  -1   6  -5  215.78    6.50
   1   6   5  221.18    6.40
  -1   6  -5  216.38    6.00
  -1  -6   5  218.18    5.80
   1  -6   7   44.30    2.40
   1   6  -7   37.60    2.60
  -1   6   7   37.20    2.60
   1   6  -7   38.40    2.20
   1   6   7   37.50    2.60
  -1  -6   7   44.60    2.20
  -1   6  -7   39.10    2.70
  -1   6  -7   38.30    2.30
   1   6  -9   67.59    3.40
   1   6  -9   67.79    3.90
   1  -6   9   63.09    3.40
  -1   6   9   66.19    4.00
  -1   6  -9   75.39    4.30
  -1   6  -9   67.49    3.60
   1   6   9   68.69    4.10
   2   6   0    3.70    0.50
   2   6   0    2.40    0.60
  -2   6   0    4.30    0.80
  -2   6   0    3.10    0.70
  -2   6   0    3.80    0.70
   2   6   0    3.40    0.70
   2   6   0    4.20    0.50
  -2   6   0    3.70    0.70
   2   6  -2   83.79    3.00
  -2   6   2   76.99    2.70
   2   6  -2   81.79    2.10
  -2   6   2   77.59    2.80
   2  -6   2   78.59    2.40
  -2   6   2   88.19    2.90
   2   6  -2   79.49    2.60
  -2   6  -2   86.79    2.70
  -2   6  -2   83.69    2.70
  -2  -6   2   81.49    2.10
   2   6   2   81.59    2.60
  -2   6  -2   79.09    2.90
   2   6  -4  815.32   19.40
   2   6  -4  825.82   19.00
   2   6  -4  807.32   18.70
  -2   6   4  810.42   19.50
   2  -6   4  780.22   19.00
   2  -6   4  822.32   18.80
  -2   6  -4  816.92   19.60
   2   6   4  827.02   19.40
  -2   6  -4  843.52   19.30
  -2  -6   4  826.92   18.60
  -2   6  -4  817.92   19.10
  -2   6   6  417.16   11.40
   2   6  -6  433.76   10.60
   2  -6   6  433.56   11.00
   2   6  -6  421.36   11.30
   2   6  -6  428.96   10.70
  -2   6  -6  424.66   11.10
  -2  -6   6  436.36   10.60
   2   6   6  428.06   11.40
  -2   6  -6  425.96   11.50
   2   6  -8  267.47    8.20
  -2   6   8  260.47    8.40
   2   6  -8  264.57    7.50
   2  -6   8  271.87    7.90
   2   6   8  253.07    8.30
  -2   6  -8  256.27    7.90
  -2   6  -8  259.17    8.40
  -2   6  10   10.10    2.40
   2  -6  10   11.80    2.10
   2   6 -10    8.80    2.00
   2   6  10   12.20    2.40
  -2   6 -10   10.20    1.90
  -2   6 -10   16.30    2.20
  -2   6 -10    8.60    2.40
   3   6  -1  951.20   21.80
  -3   6   1  974.40   22.10
  -3   6   1  953.10   22.30
  -3   6   1  991.80   22.30
   3  -6   1  974.80   22.00
  -3   6   1  946.31   22.00
   3   6  -1  951.90   22.30
   3   6  -1  958.10   21.30
  -3   6  -1  993.40   22.20
   3   6   1  949.51   21.70
  -3   6  -1  939.51   22.20
   3   6  -3  695.93   15.50
   3  -6   3  677.93   15.90
  -3   6   3  692.23   16.50
   3   6  -3  670.83   16.40
   3   6  -3  685.63   15.90
   3  -6   3  688.63   16.20
  -3   6   3  675.73   16.40
  -3   6  -3  706.33   16.30
   3   6   3  694.73   16.20
  -3  -6   3  695.23   15.40
  -3   6  -3  671.33   16.50
  -3   6  -3  677.13   16.30
   3   6  -5    4.00    1.10
   3   6  -5    4.70    0.80
   3  -6   5    5.10    1.00
   3   6  -5    5.70    0.70
  -3   6   5    2.10    1.10
   3  -6   5    4.90    0.80
  -3  -6   5    4.60    0.80
  -3   6  -5    2.50    1.00
  -3   6  -5    2.80    1.00
   3   6   5    5.00    1.10
   3  -6   7   81.89    3.50
   3   6  -7   84.49    3.70
  -3   6   7   79.69    3.80
   3   6  -7   81.89    3.10
  -3   6  -7   82.19    3.60
   3   6   7   75.79    3.70
  -3   6  -7   82.99    3.90
  -3   6   9   23.40    2.70
   3  -6   9   18.40    2.30
   3   6  -9   15.90    2.20
  -3   6  -9   20.00    2.40
  -3   6  -9   21.70    2.80
   3   6   9   17.30    2.50
  -4   6   0   11.00    1.20
   4  -6   0   12.50    1.30
   4   6   0   11.60    1.20
  -4   6   0   15.70    1.30
  -4   6   0   13.10    1.30
   4   6   0   12.80    0.60
  -4   6   0   13.30    1.10
  -4   6   2  568.94   14.30
   4  -6   2  603.44   14.00
  -4  -6  -2  583.24   13.80
  -4   6   2  585.74   14.00
  -4   6   2  587.84   14.30
   4   6  -2  591.64   14.20
   4   6  -2  598.44   13.60
  -4   6  -2  598.54   14.30
  -4   6  -2  585.74   14.10
  -4   6  -2  606.14   14.20
   4   6   2  592.54   13.80
  -4   6   4  364.86    9.60
   4  -6   4  359.06    9.30
  -4  -6  -4  355.76    9.30
   4  -6   4  359.46    9.00
   4   6  -4  357.76    9.40
   4   6  -4  357.66    8.70
  -4   6   4  345.77    9.50
  -4   6  -4  351.66    9.30
   4   6   4  366.76    9.30
  -4  -6   4  353.66    8.50
  -4   6  -4  385.86    9.70
  -4   6  -4  369.86    9.40
  -4   6   6  398.86   11.10
  -4  -6  -6  425.06   11.10
   4   6  -6  413.26   10.20
   4   6  -6  408.36   10.90
   4  -6   6  413.66   10.90
   4   6   6  417.26   11.10
  -4   6  -6  402.96   11.20
  -4   6  -6  401.06   10.90
  -4   6   8   83.99    4.30
   4  -6   8   91.09    4.10
   4   6  -8   90.49    4.20
  -4   6  -8   88.69    4.10
  -4   6  -8   82.09    4.50
   4   6   8   90.69    4.40
  -4   6  10   12.80    2.40
   4  -6  10   10.00    2.10
  -4   6 -10   13.10    2.30
  -4   6 -10    6.70    2.10
  -4   6 -10    8.50    2.10
   4   6  10   14.40    2.60
  -5   6   1  317.37    8.60
  -5   6   1  324.67    8.10
  -5   6   1  322.07    8.60
  -5   6   1  330.57    8.30
  -5  -6  -1  326.37    7.80
   5   6  -1  332.37    8.30
   5  -6   1  326.37    8.40
   5   6  -1  346.57    7.60
  -5   6  -1  336.67    8.50
   5   6   1  330.57    7.90
  -5   6  -1  330.57    8.40
  -5   6  -1  320.27    8.40
  -5   6   3  233.78    6.70
  -5   6   3  237.48    6.30
   5   6  -3  233.28    6.50
   5  -6   3  232.48    6.30
   5   6  -3  241.18    5.80
  -5   6   3  228.98    6.60
   5  -6   3  236.38    6.60
  -5  -6  -3  235.08    6.30
  -5   6  -3  238.88    6.50
  -5   6  -3  238.58    6.60
  -5   6  -3  233.28    6.60
   5   6   3  234.38    6.30
  -5  -6  -5  107.69    3.90
  -5   6   5  100.99    4.00
   5  -6   5  109.59    3.60
   5   6  -5  102.39    3.80
   5  -6   5  115.59    4.00
  -5   6   5  100.29    4.00
  -5   6  -5  109.19    4.20
  -5   6  -5  102.09    3.90
   5   6   5  100.49    3.80
  -5   6   7  100.79    4.50
  -5   6   7  113.19    4.60
   5  -6   7  108.29    4.40
  -5  -6  -7  115.39    4.60
   5   6  -7  111.59    4.30
  -5   6  -7   98.99    4.30
  -5   6  -7   98.69    4.60
   5   6   7  115.09    4.60
  -5   6   9   84.29    4.60
  -5   6   9   77.69    4.30
   5  -6   9   90.09    4.40
  -5   6  -9   80.79    4.30
  -5   6  -9   85.49    4.30
   5   6   9   81.39    4.50
  -5   6  -9   91.59    5.00
  -6   6   0  285.77    7.90
   6   6   0  303.27    7.20
  -6   6   0  303.77    7.50
  -6   6   0  285.27    7.60
   6   6   0  302.37    6.90
   6  -6   0  299.27    8.00
   6   6  -2    2.20    0.80
  -6   6   2    0.60    0.70
  -6  -6  -2    1.00    0.60
   6   6  -2    4.10    0.40
  -6   6   2    0.40    0.90
  -6   6   2    0.70    0.90
   6  -6   2    2.40    0.80
   6   6   2    1.70    0.60
  -6   6  -2    2.40    0.80
  -6   6  -2    1.90    0.90
  -6   6  -2    4.10    1.00
  -6   6   4  784.52   19.20
  -6   6   4  788.62   19.20
   6  -6   4  794.02   18.80
   6  -6   4  774.82   19.10
   6   6  -4  787.62   18.80
  -6  -6  -4  807.02   18.90
   6   6   4  790.82   18.90
  -6   6  -4  808.82   19.20
  -6   6  -4  776.52   19.20
  -6   6  -4  792.72   19.00
  -6  -6  -6  236.68    7.20
   6   6  -6  235.28    8.60
   6  -6   6  231.48    7.20
  -6   6   6  231.38    7.30
   6  -6   6  240.68    6.90
  -6   6   6  233.48    7.30
  -6   6  -6  236.68    7.30
  -6   6  -6  219.68    7.40
   6   6   6  235.08    7.20
  -6   6   8  108.39    5.00
  -6   6   8  110.39    5.00
   6  -6   8  131.09    5.20
  -6   6  -8  119.29    5.10
  -6   6  -8  120.89    5.40
   6   6   8  121.49    5.20
  -7  -6  -1  722.33   16.50
  -7   6   1  741.03   16.60
   7   6  -1  735.83   16.40
   7  -6   1  721.33   17.40
  -7   6   1  699.93   17.40
  -7   6   1  709.83   17.40
  -7   6   1  727.43   16.90
  -7   6  -1  702.23   17.10
   7  -6  -1  700.03   17.60
  -7   6  -1  704.83   17.40
  -7   6  -1  730.03   17.00
   7   6   1  706.63   16.50
   7   6   1  720.93   16.70
  -7   6   3   83.09    2.80
  -7   6   3   80.69    3.30
   7  -6   3   86.19    3.40
  -7  -6  -3   85.69    2.90
   7  -6   3   84.19    3.20
   7   6  -3   84.09    2.90
  -7   6   3   78.89    3.40
  -7   6  -3   75.29    3.10
   7   6   3   78.39    2.90
  -7   6  -3   83.59    3.40
  -7   6  -3   75.89    3.10
   7  -6   5  178.88    5.50
  -7   6   5  172.48    5.80
  -7   6   5  164.48    5.70
  -7  -6  -5  177.48    5.60
   7  -6   5  174.88    5.80
   7   6   5  176.18    5.60
  -7   6  -5  174.08    5.70
  -7   6  -5  174.68    5.90
  -7   6  -5  168.48    5.80
  -7   6   7   -0.10    1.30
   7  -6   7    5.30    1.60
  -7   6   7    1.50    1.20
  -7  -6  -7    2.80    1.40
  -7   6  -7    2.20    1.60
  -7   6  -7    1.10    1.30
  -7   6  -7   -0.10    1.20
   7   6   7    1.70    1.40
  -7   6   9   41.90    3.60
  -7   6   9   42.30    3.60
   7  -6   9   40.10    3.60
  -7   6  -9   39.70    3.90
   7   6   9   45.40    3.90
  -7   6  -9   40.80    3.40
  -7   6  -9   41.60    3.70
  -8   6   0    3.50    1.10
   8  -6   0    3.20    1.00
  -8   6   0    2.80    0.80
   8   6   0    1.50    0.60
  -8   6   0    2.70    0.70
   8   6   0    1.70    0.40
   8   6  -2  109.49    3.00
  -8   6   2  101.19    3.90
  -8  -6  -2   98.29    3.30
   8  -6   2  108.89    3.90
  -8   6   2  111.29    3.40
  -8   6   2  102.09    4.00
   8   6   2  106.79    3.40
   8  -6  -2  101.59    4.20
   8   6   2  111.49    3.60
  -8   6  -2  107.79    4.00
  -8   6  -2  108.99    3.70
  -8   6  -2  103.59    3.70
   8  -6   4  191.18    6.40
   8  -6   4  199.98    6.10
  -8  -6  -4  193.98    5.90
  -8   6   4  206.08    6.40
  -8   6   4  200.48    6.30
  -8   6  -4  189.48    6.30
  -8   6  -4  195.58    6.10
   8   6   4  195.98    5.90
  -8   6  -4  204.78    6.30
   8  -6   6  650.93   16.30
  -8  -6  -6  653.83   16.50
  -8   6   6  654.73   16.70
   8  -6   6  639.04   16.70
  -8   6   6  643.74   16.60
   8   6   6  638.44   16.50
  -8   6  -6  616.54   16.40
  -8   6  -6  633.74   16.80
  -8   6  -6  643.34   16.80
  -8   6   8   14.00    2.20
  -8  -6  -8    9.10    1.90
   8  -6   8   10.70    2.20
  -8   6   8    9.30    2.00
  -8   6  -8    9.40    2.10
   8   6   8    7.30    1.90
  -8   6  -8    9.60    2.20
  -8   6  -8    7.20    2.10
  -9   6   1  160.58    5.50
   9  -6   1  159.08    5.50
   9   6  -1  172.68    4.70
  -9   6   1  170.98    4.90
  -9   6  -1  167.18    5.10
  -9   6  -1  166.18    5.50
   9   6   1  171.48    4.60
  -9   6  -1  181.88    5.00
   9   6   1  171.38    5.00
   9  -6  -1  172.08    5.80
  -9   6   3  153.08    5.20
  -9   6   3  148.59    4.30
  -9  -6  -3  147.99    4.60
   9  -6   3  147.39    5.10
  -9   6   3  150.48    5.20
   9  -6   3  147.59    5.30
  -9   6  -3  149.19    5.00
   9  -6  -3  151.58    5.50
  -9   6  -3  155.48    5.00
   9   6   3  144.89    4.70
  -9   6  -3  140.09    5.10
  -9   6   5   63.39    3.40
   9  -6   5   61.59    3.10
  -9  -6  -5   59.39    3.00
   9  -6   5   59.19    3.40
  -9   6   5   63.49    3.30
  -9   6  -5   60.29    3.30
  -9   6  -5   57.19    3.10
  -9   6  -5   65.49    3.50
   9   6   5   58.79    3.10
  -9   6   7   83.69    4.20
  -9   6   7   98.59    4.40
   9  -6   7   93.89    4.20
   9  -6   7   90.89    4.60
  -9  -6  -7  102.39    4.60
   9   6   7   95.59    4.50
  -9   6  -7   91.89    4.40
  -9   6  -7   96.59    4.70
  -9   6  -7   86.99    4.50
 -10   6   0    4.00    1.20
  10   6   0    4.20    0.80
  10  -6   0    1.30    1.20
 -10   6   0    3.80    1.00
 -10   6   2  149.88    5.20
  10  -6   2  154.08    5.30
 -10   6   2  141.49    4.60
 -10  -6  -2  136.59    4.50
  10   6   2  153.48    4.80
 -10   6  -2  141.69    4.80
  10   6   2  151.68    4.50
 -10   6  -2  142.39    4.70
 -10   6  -2  153.18    5.30
  10  -6  -2  141.29    5.50
  10  -6   4  261.37    8.20
  10  -6   4  248.48    7.70
 -10  -6  -4  251.47    7.30
 -10   6   4  254.87    7.90
 -10   6   4  267.27    7.90
 -10   6  -4  247.48    8.00
  10  -6  -4  246.88    8.10
 -10   6  -4  256.57    7.60
 -10   6  -4  255.87    7.60
  10   6   4  244.18    7.40
 -10  -6  -6  132.59    5.10
  10  -6   6  130.99    5.70
  10  -6   6  137.29    5.30
 -10   6   6  138.49    5.40
 -10   6   6  135.29    5.40
 -10   6  -6  125.19    5.20
 -10   6  -6  136.79    5.60
  10   6   6  132.99    5.30
 -10   6  -6  133.89    5.40
 -10   6   8  105.79    4.90
 -10   6   8  108.99    4.80
 -10  -6  -8   98.29    4.90
  10  -6   8   97.79    5.20
 -10   6  -8  104.09    5.40
 -10   6  -8   97.99    5.00
 -10   6  -8   95.79    5.10
  10   6   8   97.49    5.10
 -11   6   1  139.49    5.10
  11  -6   1  151.08    5.40
  11   6  -1  143.29    4.30
  11  -6  -1  122.99    5.30
 -11   6  -1  137.99    5.10
 -11   6  -1  132.49    4.50
  11   6   1  141.29    4.60
 -11   6   3  235.48    7.30
  11  -6   3  226.38    7.60
  11  -6   3  230.18    7.40
 -11   6  -3  241.38    6.90
  11  -6  -3  210.08    7.50
 -11   6  -3  219.78    6.90
 -11   6  -3  230.68    7.40
  11   6   3  218.88    6.60
  11   6   3  220.48    6.90
 -11  -6  -5    6.60    1.40
 -11   6   5    5.30    1.60
  11  -6   5    5.50    1.70
  11  -6   5    6.30    1.80
 -11   6   5    3.30    1.40
 -11   6  -5    3.80    1.60
 -11   6  -5    4.80    1.60
  11   6   5    5.70    1.50
  11  -6  -5    6.30    2.00
 -11   6  -5    4.40    1.50
  11  -6   7   89.69    4.50
 -11  -6  -7   92.09    4.50
 -11   6   7   98.39    4.50
  11  -6   7   82.69    4.80
 -11   6   7   99.69    4.50
 -11   6  -7   92.19    4.70
 -11   6  -7   93.79    5.00
  11   6   7   91.09    4.50
 -11   6  -7   86.39    4.60
  11  -6  -7   75.39    4.40
 -12   6   0   29.60    2.60
  12  -6   0   28.00    2.80
  12   6   0   28.00    1.90
  12  -6   2   79.29    4.30
 -12   6   2   77.59    3.70
  12  -6   2   73.49    3.90
  12  -6  -2   73.29    4.10
  12   6   2   72.59    3.40
 -12   6  -2   72.79    3.80
 -12   6  -2   75.09    3.40
 -12   6   4  138.59    5.40
  12  -6   4  136.59    5.60
  12  -6   4  141.89    5.90
 -12   6  -4  134.49    5.20
  12  -6  -4  137.79    5.80
  12   6   4  132.89    5.00
 -12   6  -4  136.59    5.60
 -12   6   6  295.37    9.20
  12  -6   6  286.37    9.40
 -12   6   6  294.37    9.20
  12  -6   6  283.47    9.80
 -12  -6  -6  298.57    9.10
 -12   6  -6  302.97    9.40
 -12   6  -6  293.87    9.70
  12   6   6  294.37    9.20
 -12   6  -6  302.27    9.30
  12  -6  -6  279.67    9.50
 -13   6   1  145.49    5.60
  13  -6   1  152.98    6.10
  13  -6  -1  150.68    6.20
 -13   6  -1  152.88    5.70
  13   6   1  153.08    5.20
 -13   6   3   45.70    3.00
  13  -6   3   49.10    3.50
  13  -6   3   47.10    3.90
  13   6   3   46.80    2.90
  13  -6  -3   46.90    4.00
 -13   6  -3   47.40    3.20
 -13   6  -3   44.50    2.90
 -13   6   5   97.59    4.50
  13  -6   5   96.29    4.90
  13  -6   5  101.39    5.20
 -13   6  -5   98.89    4.60
 -13   6  -5   89.59    4.80
  13   6   5   99.09    4.40
  13  -6  -5   99.09    5.10
  14  -6   0  187.28    7.20
 -14   6   0  195.78    6.80
  14  -6   2   10.10    2.30
  14  -6   2    3.20    1.90
 -14   6   2    5.60    1.60
  14  -6  -2    8.80    2.20
 -14   6  -2    6.20    1.70
  14   6   2    7.50    1.50
  14  -6   4  323.07   10.40
  14  -6   4  314.37   10.60
 -14   6  -4  310.37   10.10
  14  -6  -4  316.87   10.40
 -14   6  -4  333.87    9.70
  15  -6   1   87.49    4.90
  15  -6   1   80.29    4.70
 -15   6   1   74.49    4.00
  15  -6  -1   78.49    4.70
 -15   6  -1   85.89    4.30
  15  -6   3   20.10    2.90
  15  -6   3   20.40    3.00
 -15   6  -3   22.00    2.80
  15  -6  -3   20.80    3.10
  16  -6   0    5.30    2.30
  16  -6   0    2.60    1.90
 -16   6   0    6.20    1.80
  16  -6   2   58.69    4.90
  16  -6   2   63.19    4.50
  16  -6  -2   53.69    4.40
 -16   6  -2   62.19    3.90
   0   7  -1  362.06    9.20
   0   7   1  354.86    9.10
   0   7   1  360.96    8.90
   0   7   1  350.26    9.00
   0  -7   1  384.06    8.50
   0   7  -1  363.56    8.70
   0   7   1  361.36    8.90
   0   7  -1  360.56    9.00
   0   7  -3  361.06    9.30
   0  -7   3  360.46    8.60
   0  -7   3  369.16    8.30
   0   7  -3  355.66    8.70
   0   7   3  363.26    9.20
   0   7  -3  342.37    8.90
   0  -7   5  253.37    6.50
   0   7  -5  248.28    6.60
   0   7  -5  235.68    7.10
   0   7  -5  245.88    6.80
   0   7   5  242.38    7.10
   0   7  -7   78.49    3.80
   0   7  -7   74.89    3.20
   0   7   7   68.99    3.60
   0  -7   7   65.99    2.90
   0   7  -7   73.29    3.10
   0   7   9   75.09    4.30
   0   7  -9   74.99    4.20
   0   7  -9   72.49    3.60
   0   7  -9   74.09    3.60
  -1   7   0   -1.00    0.70
   1   7   0    0.20    0.70
  -1   7   0   -0.90    0.70
   1   7   0   -0.10    0.50
   1   7   0   -1.40    0.40
  -1   7   0    2.40    0.70
  -1   7   0   -0.30    0.60
   1   7   0   -1.50    0.70
  -1   7   2  488.85   12.00
   1  -7   2  504.25   11.40
  -1   7   2  475.95   11.90
   1   7  -2  495.05   11.40
  -1   7   2  518.85   12.10
   1   7  -2  495.45   12.20
   1   7  -2  480.45   11.80
  -1  -7   2  506.65   11.00
  -1   7  -2  494.35   12.00
   1   7   2  490.95   11.80
  -1   7  -2  493.75   11.70
  -1   7  -2  480.95   12.20
   1   7  -4  299.87    7.80
   1   7  -4  303.97    7.40
   1  -7   4  307.57    7.30
  -1   7   4  304.17    8.10
   1   7  -4  289.07    8.10
   1  -7   4  290.27    7.60
  -1   7  -4  302.87    7.70
  -1   7  -4  291.07    8.20
  -1   7  -4  302.57    7.90
  -1  -7   4  299.87    7.40
   1   7   4  310.67    8.10
   1  -7   6    0.90    0.80
   1   7  -6    1.10    1.00
   1   7  -6    1.70    0.80
  -1   7   6    1.80    1.10
   1   7  -6    0.90    0.60
  -1   7  -6    0.70    0.90
  -1   7  -6    0.70    1.00
  -1  -7   6    1.00    0.70
   1   7   6    1.00    1.00
  -1   7  -6    1.50    0.80
  -1   7   8  100.59    4.80
   1   7  -8  111.69    4.80
   1   7  -8  108.49    4.20
   1   7  -8  101.89    4.00
   1  -7   8  110.59    4.20
  -1   7  -8   94.49    4.10
   1   7   8  103.79    4.80
  -1   7  -8  111.29    4.90
  -1   7  -8  107.89    4.40
   1   7 -10   35.90    3.60
  -1   7  10   31.40    3.40
  -1   7 -10   30.30    2.80
  -1   7 -10   39.90    3.70
   1   7  10   40.60    3.90
   2   7  -1  138.79    4.00
  -2   7   1  137.49    4.20
   2  -7   1  148.29    3.90
  -2   7   1  147.39    4.20
   2   7  -1  135.59    4.30
   2   7  -1  144.39    3.50
  -2   7   1  146.09    4.20
  -2   7   1  144.09    4.20
   2   7   1  143.19    4.30
  -2   7  -1  133.99    4.00
   2   7   1  142.89    3.80
   2   7   1  133.29    4.00
  -2   7  -1  143.59    4.40
  -2   7  -1  143.19    4.20
  -2   7   3  252.67    6.90
   2  -7   3  245.88    6.50
   2  -7   3  259.27    6.20
   2   7  -3  249.97    6.10
   2   7  -3  248.08    6.50
   2   7  -3  240.48    6.90
  -2   7  -3  253.57    6.60
   2   7   3  263.37    6.80
  -2   7  -3  244.58    7.00
  -2  -7   3  256.27    6.00
  -2   7  -3  262.37    6.80
   2   7  -5   21.30    1.40
   2   7  -5   21.20    1.90
   2   7  -5   21.00    1.30
   2  -7   5   22.60    1.50
  -2   7   5   24.30    2.10
  -2   7  -5   21.50    1.50
  -2   7  -5   19.60    1.90
   2   7   5   21.90    1.90
  -2   7  -5   19.70    1.70
  -2  -7   5   20.20    1.20
   2   7  -7  114.69    4.00
   2   7  -7  110.89    4.50
   2  -7   7  117.59    4.20
   2   7  -7  108.89    3.80
  -2   7   7  107.69    4.60
   2   7   7  111.09    4.60
  -2   7  -7  115.89    4.30
  -2   7  -7  106.99    4.60
  -2   7  -7  107.99    4.10
  -2   7   9   28.90    3.10
   2   7  -9   34.40    3.20
   2  -7   9   35.00    2.90
  -2   7  -9   41.00    3.20
  -2   7  -9   40.00    3.70
  -2   7  -9   44.50    2.80
   2   7   9   30.60    3.20
   3   7   0    0.80    0.50
  -3   7   0   -1.00    0.60
  -3   7   0   -1.10    0.50
   3   7   0   -0.20    0.40
  -3   7   0   -0.20    0.60
   3   7   0   -0.60    0.30
  -3   7   0    0.10    0.60
   3   7   0   -0.40    0.60
   3   7  -2  358.86    8.10
   3   7  -2  361.66    8.80
  -3   7   2  345.17    9.10
  -3   7   2  358.66    9.20
   3   7  -2  356.96    9.30
  -3   7   2  363.76    9.00
   3  -7   2  361.16    8.70
  -3   7  -2  355.76    9.00
  -3   7  -2  371.86    9.20
  -3   7  -2  350.96    9.20
   3   7   2  365.06    8.80
   3   7  -4  178.88    5.60
   3  -7   4  183.38    4.90
   3  -7   4  178.48    5.20
   3   7  -4  178.58    4.60
  -3   7   4  178.48    5.60
   3   7  -4  187.98    5.00
  -3   7  -4  181.18    5.70
  -3   7  -4  194.28    5.50
  -3  -7   4  183.88    4.60
  -3   7  -4  188.48    5.40
   3   7   4  186.58    5.50
   3   7  -6    0.00    0.70
   3   7  -6    3.30    0.70
   3  -7   6    0.30    0.90
   3   7  -6    1.10    1.00
  -3   7   6    6.30    1.40
  -3   7  -6    2.50    1.00
   3   7   6   -0.80    1.00
  -3   7  -6    0.40    0.90
  -3   7  -6    0.80    1.10
  -3   7   8   75.69    4.10
   3  -7   8   75.89    3.70
   3   7  -8   76.69    4.00
  -3   7  -8   73.49    4.10
  -3   7  -8   80.39    3.80
  -3   7  -8   76.79    3.80
   3   7   8   80.29    4.10
   3  -7  10   46.10    4.40
  -3   7  10   51.69    4.30
  -3   7 -10   49.00    3.80
   3   7  10   40.40    3.90
  -3   7 -10   46.20    3.20
  -3   7 -10   49.90    4.30
  -4   7   1   87.29    3.00
   4   7  -1   87.39    3.10
   4  -7   1   89.39    2.90
  -4   7   1   85.69    3.10
  -4   7   1   84.89    2.90
  -4   7   1   87.69    3.20
   4   7  -1   84.19    2.60
  -4   7  -1   86.19    3.00
   4   7   1   86.89    2.60
  -4   7  -1   79.89    3.00
  -4   7  -1   83.09    3.00
   4   7  -3   53.69    2.10
   4   7  -3   55.29    2.60
   4  -7   3   54.89    2.10
  -4   7   3   56.39    2.60
  -4   7   3   54.79    2.30
  -4   7   3   55.69    2.60
   4   7   3   54.79    2.30
  -4   7  -3   61.79    2.50
  -4   7  -3   53.49    2.40
  -4   7  -3   55.69    2.60
  -4   7   5   77.59    3.40
   4  -7   5   76.19    3.20
   4  -7   5   80.09    2.80
   4   7  -5   78.59    2.70
  -4   7   5   85.89    3.50
   4   7  -5   74.89    3.30
  -4   7  -5   77.99    3.30
   4   7   5   76.49    3.30
  -4   7  -5   77.09    3.50
  -4   7  -5   82.69    3.30
  -4   7   7    8.40    1.80
   4   7  -7    3.70    1.30
   4  -7   7    3.10    1.20
  -4   7  -7    3.10    1.20
  -4   7  -7    5.90    1.60
   4   7   7    5.20    1.50
  -4   7  -7    4.20    1.40
   4  -7   9    8.30    1.80
  -4   7   9   12.10    2.40
  -4   7  -9   12.20    2.10
  -4   7  -9   11.50    2.10
  -4   7  -9   13.20    2.40
   4   7   9   11.40    2.30
  -5   7   0    0.30    0.80
  -5   7   0    1.50    0.80
   5   7   0    0.10    0.30
   5  -7   0    0.30    0.80
  -5   7   0   -0.70    0.60
  -5   7   0    1.00    0.80
  -5   7   2  347.97    9.50
   5   7  -2  373.06    8.70
  -5   7   2  357.16    9.60
   5   7  -2  364.56    9.40
   5  -7   2  371.66    9.30
  -5   7   2  369.56    9.20
  -5   7  -2  372.16    9.50
   5   7   2  364.06    9.00
  -5   7  -2  371.26    9.50
  -5   7  -2  363.76    9.40
  -5   7   4  310.87    8.50
   5  -7   4  300.57    8.30
   5  -7   4  292.67    7.90
   5   7  -4  292.87    8.20
   5   7  -4  311.07    7.50
  -5  -7  -4  301.97    8.10
  -5   7   4  310.97    8.50
  -5   7  -4  299.27    8.50
  -5   7  -4  305.57    8.30
  -5   7  -4  311.47    8.30
   5   7   4  310.27    8.20
  -5   7   6    1.50    1.20
   5  -7   6    0.10    1.00
   5  -7   6   -0.90    0.70
   5   7  -6   -0.40    0.80
  -5   7   6    1.50    1.10
  -5   7  -6    2.80    1.20
  -5   7  -6    1.70    1.20
   5   7   6   -0.30    1.00
  -5   7  -6    0.50    1.00
  -5   7   8   54.39    3.50
  -5   7   8   56.09    3.50
   5  -7   8   51.09    3.20
  -5   7  -8   57.19    3.40
  -5   7  -8   46.80    3.60
  -5   7  -8   53.49    3.30
   5   7   8   56.99    3.60
  -6   7   1  219.58    6.30
   6   7  -1  208.98    5.90
  -6   7   1  211.68    6.30
  -6   7   1  204.48    5.60
  -6   7   1  208.88    5.90
   6  -7   1  216.48    6.10
   6  -7  -1  209.38    6.30
   6   7   1  217.58    5.40
  -6   7  -1  212.08    6.20
  -6   7  -1  212.98    6.00
  -6   7  -1  205.58    6.00
  -6   7   3  203.18    6.20
   6  -7   3  199.98    5.80
  -6  -7  -3  205.78    5.60
   6   7  -3  202.28    5.90
  -6   7   3  204.88    6.20
  -6   7   3  192.68    5.60
   6   7   3  205.38    5.70
  -6   7  -3  202.18    5.90
  -6   7  -3  203.28    6.10
  -6   7  -3  201.48    6.10
  -6   7   5   45.20    2.80
  -6  -7  -5   42.70    2.50
   6   7  -5   43.80    2.40
   6  -7   5   43.20    2.20
   6  -7   5   41.90    2.50
  -6   7   5   42.40    2.60
  -6   7  -5   47.90    2.60
   6   7   5   41.10    2.40
  -6   7  -5   42.50    2.50
  -6   7  -5   45.10    2.70
   6  -7   7   85.69    4.10
  -6   7   7   90.09    4.30
  -6   7   7   84.89    4.20
  -6   7  -7   85.59    4.10
  -6   7  -7   82.59    4.40
  -6   7  -7   94.99    4.30
   6   7   7   85.29    4.10
  -6   7   9   25.40    3.00
  -6   7   9   18.40    2.60
   6  -7   9   39.90    3.40
  -6   7  -9   34.40    3.20
   6   7   9   26.30    3.10
  -6   7  -9   26.10    3.00
  -6   7  -9   25.70    3.10
  -7   7   0   -0.30    0.60
  -7   7   0    1.50    1.00
  -7   7   0   -0.10    0.70
   7   7   0    0.00    0.50
   7  -7   0    0.10    1.00
   7   7   0    1.30    0.40
  -7   7   2  155.68    5.20
  -7   7   2  164.08    5.30
   7  -7   2  159.38    5.10
  -7   7   2  163.08    4.70
  -7  -7  -2  157.58    4.50
   7   7  -2  165.98    4.80
   7   7   2  164.98    4.60
  -7   7  -2  165.78    5.00
  -7   7  -2  165.78    5.10
  -7   7  -2  158.48    5.20
   7  -7   4  163.68    5.00
   7  -7   4  152.28    5.20
  -7   7   4  157.08    5.40
   7   7  -4  166.68    4.90
  -7   7   4  152.78    5.30
  -7  -7  -4  153.78    4.90
  -7   7  -4  153.68    5.30
  -7   7  -4  145.99    5.10
  -7   7  -4  154.58    5.30
   7   7   4  152.08    4.90
  -7   7   6    2.80    1.30
   7  -7   6    1.70    1.00
  -7  -7  -6    1.70    1.10
   7  -7   6    3.00    1.40
  -7   7   6    1.50    1.30
   7   7   6    2.50    1.20
  -7   7  -6    0.80    1.30
  -7   7  -6    1.60    1.20
  -7   7  -6    1.80    1.30
   7  -7   8   66.99    3.80
  -7   7   8   60.29    3.90
  -7   7   8   66.79    3.90
   7   7   8   68.09    4.10
  -7   7  -8   67.59    3.90
  -7   7  -8   66.59    3.80
  -7   7  -8   66.89    4.10
  -8   7   1  182.38    5.30
   8   7  -1  189.18    4.80
  -8  -7  -1  180.38    4.90
  -8   7   1  180.98    4.90
  -8   7   1  172.78    5.70
  -8   7   1  175.18    5.80
   8  -7   1  183.38    5.80
   8  -7  -1  175.08    5.90
   8   7   1  183.08    4.80
  -8   7  -1  187.88    5.40
   8   7   1  179.08    5.10
  -8   7  -1  186.28    5.80
  -8   7  -1  186.38    5.50
  -8   7   3   70.99    3.30
  -8   7   3   71.09    3.40
  -8   7   3   73.89    2.70
   8  -7   3   76.39    3.20
   8  -7   3   66.29    3.30
  -8  -7  -3   66.39    2.70
   8   7   3   76.79    2.90
  -8   7  -3   62.39    3.20
  -8   7  -3   72.99    3.20
  -8   7  -3   69.69    3.10
  -8   7   5  187.48    6.30
  -8   7   5  176.78    6.20
  -8  -7  -5  196.38    6.00
   8  -7   5  182.08    5.90
   8  -7   5  173.28    6.20
   8   7   5  186.38    6.00
  -8   7  -5  185.98    6.30
  -8   7  -5  178.28    6.10
  -8   7  -5  186.18    6.30
  -8  -7  -7   30.30    2.90
  -8   7   7   34.80    3.10
   8  -7   7   32.70    3.10
   8  -7   7   38.60    2.70
  -8   7   7   37.60    3.20
  -8   7  -7   43.30    3.40
  -8   7  -7   35.30    3.20
  -8   7  -7   31.60    3.10
   8   7   7   36.10    3.10
   9  -7   0    1.80    1.20
   9   7   0    0.70    0.60
  -9   7   0    1.40    0.80
  -9   7   0    0.30    0.90
  -9   7   0   -0.10    0.60
  -9   7   2  223.68    6.70
  -9   7   2  204.48    5.80
   9  -7   2  207.48    6.50
  -9   7   2  193.78    6.50
  -9  -7  -2  207.78    5.60
  -9   7  -2  198.48    6.50
   9   7   2  209.18    5.70
  -9   7  -2  207.28    6.30
  -9   7  -2  212.78    6.20
   9  -7  -2  206.48    6.80
  -9   7   4  118.89    4.70
  -9   7   4  120.19    4.60
   9  -7   4  116.09    4.40
   9  -7   4  120.49    4.80
  -9  -7  -4  121.79    4.20
  -9   7  -4  117.29    4.50
  -9   7  -4  107.69    4.40
   9   7   4  117.19    4.20
  -9   7  -4  116.99    4.70
   9  -7   6    8.10    1.90
  -9   7   6    6.50    1.80
  -9   7   6    5.10    1.60
  -9  -7  -6    5.50    1.50
   9  -7   6    6.70    1.70
  -9   7  -6    6.40    1.80
  -9   7  -6    5.60    1.60
   9   7   6    4.70    1.50
  -9   7  -6    4.80    1.60
  -9   7   8   72.79    4.10
  -9   7   8   71.09    4.00
   9  -7   8   75.69    4.50
   9   7   8   71.89    4.30
  -9   7  -8   73.59    4.30
  -9   7  -8   77.09    4.50
  -9   7  -8   74.49    4.50
 -10   7   1   25.70    1.70
 -10   7   1   24.70    2.30
  10  -7   1   22.70    2.30
  10  -7  -1   19.40    2.30
 -10   7  -1   23.90    1.90
  10   7   1   25.00    1.60
 -10   7  -1   24.80    2.30
 -10   7   3   36.30    2.90
 -10  -7  -3   35.60    2.00
 -10   7   3   36.20    2.50
  10  -7   3   46.60    3.00
  10  -7   3   34.10    2.80
 -10   7  -3   37.70    2.70
 -10   7  -3   38.00    2.40
  10   7   3   31.70    2.00
 -10   7  -3   35.90    2.40
  10  -7  -3   34.90    3.00
 -10  -7  -5   12.90    1.80
 -10   7   5   15.10    2.20
  10  -7   5   14.70    2.30
  10  -7   5   18.20    2.20
 -10   7   5   12.60    1.90
 -10   7  -5   17.70    2.20
  10   7   5   14.50    1.90
 -10   7  -5   14.50    2.00
  10  -7  -5   15.30    2.30
 -10   7  -5   16.80    2.30
  10  -7   7   44.20    3.00
 -10   7   7   38.30    3.30
 -10   7   7   44.00    3.60
  10  -7   7   40.10    3.70
 -10  -7  -7   42.50    3.40
 -10   7  -7   38.00    3.30
  10   7   7   37.30    3.30
 -10   7  -7   42.50    3.80
 -10   7  -7   43.30    3.70
  11  -7   0    0.60    1.20
 -11   7   0    0.50    0.80
  11   7   0    0.20    0.70
 -11   7   0   -1.10    1.00
 -11   7   2  142.19    5.30
  11  -7   2  131.09    5.30
  11  -7  -2  132.39    5.50
 -11   7  -2  138.19    4.90
 -11   7  -2  128.79    5.20
  11   7   2  137.69    4.70
  11  -7   4   79.19    4.20
 -11   7   4   81.19    4.00
 -11   7   4   77.49    3.90
  11  -7   4   78.09    3.90
  11   7   4   74.49    3.40
 -11   7  -4   80.59    4.10
 -11   7  -4   85.29    3.80
  11  -7  -4   82.49    4.30
 -11   7  -4   69.29    3.70
 -11  -7  -6    3.10    1.40
  11  -7   6    0.90    1.60
 -11   7   6    0.90    1.40
  11  -7   6    0.60    1.60
 -11   7   6    0.20    1.30
 -11   7  -6    3.70    1.70
 -11   7  -6   -0.20    1.30
  11   7   6    0.10    1.20
 -11   7  -6    2.30    1.60
  11  -7  -6    0.80    1.80
 -12   7   1   44.10    2.90
  12  -7   1   38.40    3.20
 -12   7  -1   43.10    2.40
  12  -7  -1   41.20    3.50
  12   7   1   35.40    2.20
 -12   7  -1   41.40    2.90
  12  -7   3    4.30    1.80
  12  -7   3    4.80    1.70
 -12   7   3    6.10    1.60
 -12   7  -3    1.50    1.40
 -12   7  -3    8.60    1.60
  12  -7  -3    2.30    1.90
 -12   7   5   56.99    3.50
  12  -7   5   51.79    4.20
  12  -7   5   52.49    3.50
 -12   7   5   56.29    3.50
 -12   7  -5   51.59    3.30
  12   7   5   51.89    3.20
 -12   7  -5   60.09    3.80
  12  -7  -5   54.09    3.80
 -12   7  -5   55.69    3.40
  12  -7   7    6.00    2.30
  12   7   7    2.70    1.60
  12  -7  -7    4.60    1.90
 -12   7  -7    5.40    2.00
 -13   7   0    0.30    1.40
  13  -7   0    0.70    1.60
 -13   7   2   55.69    3.30
  13  -7   2   52.99    3.80
  13  -7   2   62.09    3.90
  13   7   2   55.79    3.10
 -13   7  -2   57.79    3.50
 -13   7  -2   60.89    3.10
  13  -7  -2   51.19    4.10
  13  -7   4   83.69    4.60
  13  -7   4   89.09    5.10
 -13   7   4   91.49    4.30
  13  -7  -4   92.39    4.90
 -13   7  -4   95.19    4.30
 -13   7  -4   85.39    4.70
  13  -7   6    4.20    2.10
  13  -7   6    1.70    2.10
  13  -7  -6    3.50    2.10
 -13   7  -6    3.90    1.90
 -13   7  -6    7.50    1.80
  14  -7   1   74.69    4.50
 -14   7   1   77.39    4.00
  14  -7  -1   72.29    4.50
 -14   7  -1   75.19    4.10
  14  -7   3   86.79    4.80
  14  -7   3   87.09    5.20
 -14   7   3   88.59    4.40
 -14   7  -3   98.39    4.80
  14  -7  -3   95.69    5.10
  14  -7   5   35.40    3.80
  14  -7   5   26.30    3.20
  14  -7  -5   31.10    3.60
 -14   7  -5   32.40    3.00
 -14   7  -5   31.20    3.30
  15  -7   0   -1.00    1.70
 -15   7   0    0.30    1.40
 -15   7   2   61.59    3.70
  15  -7   2   56.29    4.60
  15  -7   2   62.89    4.30
 -15   7  -2   55.49    3.80
  15  -7  -2   62.49    4.80
  15  -7   4   80.69    5.20
  15  -7   4   68.29    4.60
  15  -7  -4   72.09    4.60
 -15   7  -4   75.89    4.40
  16  -7   1   55.09    4.80
  16  -7   1   59.09    4.30
 -16   7   1   60.29    3.80
  16  -7  -1   60.99    4.90
 -16   7  -1   52.39    3.70
   0   8   0 6939.31  158.48
   0   8   0 7006.70  157.08
   0   8   0 6928.91  157.68
   0   8   0 7007.30  158.38
   0   8  -2   21.00    1.70
   0  -8   2   20.50    0.80
   0   8   2   20.10    1.40
   0   8  -2   22.00    1.20
   0   8   2   22.10    1.50
   0   8  -2   22.90    1.50
   0   8  -4  713.73   17.60
   0   8   4  715.63   17.40
   0   8  -4  721.03   16.80
   0   8  -4  710.53   17.10
   0  -8   4  728.43   16.70
   0   8  -6  360.36    9.50
   0   8  -6  382.16    9.80
   0   8   6  369.46   10.30
   0  -8   6  368.76    9.40
   0   8  -6  355.26   10.20
   0   8  -8   39.00    2.50
   0   8   8   40.70    3.50
   0   8  -8   37.00    2.60
   0   8  -8   36.70    3.20
   0   8  10   49.40    4.30
   0   8 -10   37.30    3.50
  -1   8   1  248.78    6.90
  -1   8   1  257.67    6.80
   1   8  -1  271.97    7.20
   1   8  -1  255.07    6.80
  -1   8   1  261.47    6.90
   1  -8   1  262.07    6.30
  -1   8   1  266.77    6.80
   1   8  -1  253.67    6.30
  -1   8  -1  240.78    7.00
   1   8   1  245.38    7.00
   1   8   1  253.07    6.80
  -1   8  -1  252.17    6.60
  -1   8  -1  247.08    6.80
   1   8   1  255.97    6.60
   1   8   1  262.97    6.60
   1  -8   3   62.59    2.20
   1  -8   3   64.59    2.00
   1   8  -3   66.79    2.90
   1   8  -3   67.49    2.10
   1   8  -3   70.29    2.60
  -1   8   3   63.59    2.70
   1   8   3   71.69    2.70
  -1   8  -3   63.59    2.90
  -1   8  -3   61.89    2.30
  -1   8  -3   59.99    2.50
  -1  -8   3   63.99    2.00
   1  -8   5  434.46   10.90
   1   8  -5  448.46   11.70
   1   8  -5  436.56   11.10
   1   8  -5  449.56   10.80
  -1   8   5  443.06   11.60
  -1  -8   5  445.96   10.70
   1   8   5  439.76   11.50
  -1   8  -5  442.06   11.00
  -1   8  -5  442.26   11.30
  -1   8  -5  430.16   11.70
  -1   8   7   23.30    2.50
   1   8  -7   28.60    2.00
   1   8  -7   26.00    2.00
   1   8  -7   25.70    2.50
   1  -8   7   27.10    2.00
  -1   8  -7   30.00    2.00
   1   8   7   22.50    2.40
  -1   8  -7   21.70    2.10
  -1   8  -7   20.40    2.40
   1   8  -9   94.89    4.70
  -1   8   9   90.49    4.80
  -1   8  -9   90.59    4.70
  -1   8  -9   88.49    4.10
   1   8   9   88.99    4.80
  -1   8  -9   95.79    4.30
  -2   8   0   27.00    1.50
   2   8   0   21.50    1.70
  -2   8   0   25.60    1.60
  -2   8   0   25.40    1.70
   2   8   0   25.30    1.50
   2   8   0   26.40    1.20
  -2   8   0   27.60    1.70
   2   8   0   26.20    1.20
  -2   8   2 1404.96   31.40
   2   8  -2 1338.07   31.50
  -2   8   2 1374.86   31.30
   2  -8   2 1370.56   30.70
  -2   8   2 1392.96   31.20
   2   8  -2 1294.17   31.00
   2   8  -2 1370.06   30.40
  -2   8  -2 1337.87   31.50
  -2  -8   2 1354.76   30.30
   2   8   2 1354.56   31.00
  -2   8  -2 1398.46   31.10
   2  -8   4   82.39    2.90
   2   8  -4   82.79    3.00
  -2   8   4   81.89    3.40
   2   8  -4   87.69    3.50
   2  -8   4   83.99    2.60
   2   8  -4   86.09    2.60
  -2  -8   4   86.49    2.50
  -2   8  -4   88.49    3.10
   2   8   4   87.09    3.30
  -2   8  -4   90.29    3.60
  -2   8  -4   86.49    3.20
   2   8  -6  125.09    3.90
   2  -8   6  127.89    4.30
  -2   8   6  126.79    4.80
  -2   8  -6  119.89    4.30
  -2   8  -6  126.99    4.50
   2   8   6  128.69    4.70
  -2   8  -6  119.09    4.80
   2   8  -8    9.30    1.90
   2  -8   8    6.90    1.50
  -2   8   8    5.10    1.80
  -2   8  -8    8.90    1.80
   2   8   8    6.00    1.70
  -2   8  -8   10.20    1.70
  -2   8  -8    5.50    1.50
   2   8 -10  346.97   10.80
  -2   8  10  336.17   11.00
   2   8  10  323.57   11.00
  -3   8   1  362.16    9.20
  -3   8   1  366.46    9.20
   3   8  -1  356.56    9.40
  -3   8   1  340.17    9.10
   3   8  -1  335.07    8.80
   3  -8   1  364.86    8.90
   3   8  -1  371.96    8.20
  -3   8   1  361.66    9.20
  -3   8  -1  354.86    9.20
   3   8   1  358.06    8.70
  -3   8  -1  345.77    9.30
  -3   8  -1  372.16    9.20
   3   8  -3  662.63   15.10
  -3   8   3  675.63   16.10
  -3   8   3  652.83   16.30
   3  -8   3  661.73   15.50
   3   8  -3  655.23   15.70
  -3   8   3  677.63   16.30
   3   8  -3  675.83   16.40
  -3   8  -3  657.03   16.40
  -3   8  -3  679.93   16.20
   3   8   3  693.03   16.00
  -3   8  -3  653.63   16.00
   3  -8   5    7.90    1.20
  -3   8   5    8.20    1.50
   3  -8   5    7.40    1.00
   3   8  -5    8.00    1.10
   3   8  -5    7.00    1.30
  -3   8  -5    6.50    1.10
   3   8   5    7.10    1.30
  -3   8  -5    3.70    1.20
  -3   8  -5    8.10    1.30
   3  -8   7  128.19    4.50
  -3   8   7  109.69    4.80
   3   8  -7  114.39    4.70
  -3   8  -7  117.09    5.00
  -3   8  -7  121.39    4.70
   3   8   7  104.89    4.70
  -3   8  -7  119.39    4.50
   3  -8   9    4.70    1.50
   3   8  -9    1.20    1.40
  -3   8   9    3.00    1.70
  -3   8  -9    0.80    1.40
   3   8   9    6.60    2.00
  -3   8  -9    0.40    1.30
  -3   8  -9   -0.20    1.40
   4   8   0 1474.45   32.30
  -4   8   0 1415.86   33.20
  -4   8   0 1457.95   33.30
   4   8   0 1384.06   32.80
   4  -8   0 1419.06   33.20
   4   8   0 1419.76   33.30
  -4   8   0 1426.46   33.20
   4   8   0 1494.95   32.40
  -4   8   0 1533.85   33.40
  -4   8   2  649.24   15.40
  -4   8   2  642.14   15.60
  -4   8   2  641.34   15.60
   4  -8   2  650.53   15.10
   4   8  -2  636.84   15.70
   4   8  -2  626.64   15.00
   4   8   2  630.44   15.00
  -4   8  -2  636.84   15.40
  -4   8  -2  628.34   15.50
  -4   8  -2  638.34   15.60
  -4   8   4   77.79    3.30
   4   8  -4   77.89    3.30
  -4   8   4   78.49    3.30
   4  -8   4   78.29    2.70
   4  -8   4   77.39    3.10
   4   8  -4   74.19    2.70
  -4   8  -4   82.39    3.20
  -4   8  -4   70.49    3.30
   4   8   4   85.49    3.20
  -4   8  -4   70.59    3.10
  -4   8   6  118.99    4.80
  -4   8   6  124.79    4.80
   4  -8   6  126.19    4.50
   4   8  -6  121.99    4.60
  -4   8  -6  118.09    4.50
  -4   8  -6  118.39    4.50
   4   8   6  123.39    4.70
  -4   8  -6  115.49    4.80
  -4   8   8  111.59    5.20
   4  -8   8  119.29    4.80
   4   8  -8  121.69    5.00
  -4   8  -8  124.79    5.00
  -4   8  -8  120.99    5.30
  -4   8  -8  115.29    4.90
   4   8   8  107.99    5.00
   5   8  -1   16.90    1.60
   5   8  -1   14.00    1.10
  -5   8   1   12.50    1.50
  -5   8   1   15.00    1.40
  -5   8   1   12.30    1.40
   5  -8   1   14.90    1.50
  -5   8   1   13.20    1.60
   5   8   1   15.90    1.00
  -5   8  -1   15.40    1.60
  -5   8  -1   13.80    1.50
  -5   8  -1   12.30    1.50
  -5   8   3  248.48    7.10
   5   8  -3  244.98    6.20
  -5   8   3  241.18    7.10
   5  -8   3  245.28    6.60
   5   8  -3  236.98    7.00
  -5   8   3  242.78    6.70
  -5   8  -3  235.78    6.80
  -5   8  -3  238.68    7.00
   5   8   3  251.07    6.60
  -5   8  -3  235.98    6.90
   5  -8   5  102.19    3.50
   5  -8   5  104.19    3.90
   5   8  -5  103.89    4.00
  -5   8   5   98.09    4.10
  -5   8   5   92.49    4.00
  -5   8  -5   98.29    4.10
  -5   8  -5  102.19    4.00
   5   8   5   92.79    3.80
  -5   8  -5   99.69    3.90
  -5   8   7  261.67    8.50
   5  -8   7  267.77    8.10
   5   8  -7  275.37    8.20
  -5   8   7  269.47    8.60
   5   8   7  263.37    8.40
  -5   8  -7  264.57    8.20
  -5   8  -7  259.87    8.60
  -5   8  -7  265.57    8.20
  -5   8   9   29.50    3.30
   5  -8   9   37.00    3.30
  -5   8   9   30.40    3.20
  -5   8  -9   34.60    3.10
   5   8   9   31.90    3.50
  -5   8  -9   35.90    3.30
  -5   8  -9   30.50    3.30
  -6   8   0  368.26   10.00
  -6   8   0  374.26    9.60
   6   8   0  396.96    8.70
  -6   8   0  374.06    9.70
   6  -8   0  370.76    9.90
  -6   8   2 1025.70   24.10
   6   8  -2 1039.50   24.30
  -6   8   2 1065.59   24.70
  -6   8   2 1007.40   24.50
   6  -8   2 1022.90   24.20
  -6   8  -2 1045.90   24.40
  -6   8  -2 1027.90   24.50
   6   8   2 1031.60   23.70
  -6   8  -2 1032.70   24.40
  -6   8   4   48.70    2.70
   6  -8   4   45.70    2.60
  -6   8   4   46.00    2.70
   6  -8   4   50.29    2.40
   6   8  -4   50.89    2.60
   6   8   4   46.90    2.40
  -6   8  -4   46.30    2.70
  -6   8  -4   47.10    2.60
  -6   8  -4   48.60    2.60
  -6   8   6   63.49    3.50
   6   8  -6   67.39    3.30
  -6   8   6   67.29    3.50
   6  -8   6   67.69    3.00
   6  -8   6   60.89    3.30
   6   8   6   69.39    3.40
  -6   8  -6   64.09    3.40
  -6   8  -6   66.79    3.60
  -6   8  -6   70.79    3.60
   6  -8   8   24.10    2.70
  -6   8   8   32.10    3.20
  -6   8  -8   27.70    2.90
  -6   8  -8   26.90    2.90
  -6   8  -8   26.30    3.10
   6   8   8   26.20    2.90
  -7   8   1  514.95   13.10
   7  -8   1  531.05   12.90
  -7   8   1  492.95   12.20
  -7   8   1  488.25   12.90
  -7   8   1  487.15   12.40
   7  -8  -1  499.85   13.10
  -7   8  -1  490.25   12.90
  -7   8  -1  516.15   12.60
  -7   8  -1  505.85   12.70
   7   8   1  505.55   11.80
  -7   8   3   64.19    3.10
   7  -8   3   68.09    3.00
   7   8  -3   65.49    2.90
  -7  -8  -3   66.59    2.60
  -7   8   3   64.09    3.10
  -7   8   3   69.09    2.70
  -7   8  -3   60.49    3.00
  -7   8  -3   64.89    3.00
   7   8   3   65.99    2.60
  -7   8  -3   60.69    3.00
  -7   8   5  239.78    7.70
  -7   8   5  256.57    7.80
  -7  -8  -5  240.98    7.30
   7  -8   5  242.58    7.20
   7  -8   5  261.57    7.70
   7   8   5  252.37    7.40
  -7   8  -5  244.08    7.80
  -7   8  -5  256.47    7.60
  -7   8  -5  257.77    7.80
   7  -8   7    7.20    1.80
  -7   8   7    9.80    2.00
  -7   8   7    9.70    2.00
   7   8   7   15.70    2.20
  -7   8  -7    7.60    1.90
  -7   8  -7   11.00    1.90
  -7   8  -7    8.20    1.80
  -7   8   9   33.70    3.40
  -7   8   9   33.40    3.40
   7  -8   9   42.10    3.70
  -7   8  -9   30.60    3.40
   7   8   9   31.80    3.50
  -7   8  -9   34.90    3.40
  -7   8  -9   36.40    3.50
   8  -8   0 2115.19   48.20
  -8   8   0 2118.79   47.30
  -8   8   0 2060.89   47.50
  -8   8   0 2065.29   48.00
  -8   8   2   32.50    1.90
  -8   8   2   33.10    2.30
  -8   8   2   38.20    2.50
   8  -8   2   31.60    2.20
   8   8   2   33.90    1.70
   8  -8  -2   26.00    2.50
  -8   8  -2   36.60    2.40
  -8   8  -2   30.10    2.10
  -8   8  -2   31.90    2.10
  -8   8   4  385.56   10.60
  -8  -8  -4  372.66    9.90
   8  -8   4  388.06   10.20
   8  -8   4  365.96   10.50
  -8   8   4  370.06   10.50
   8   8   4  370.56    9.90
  -8   8  -4  375.06   10.50
  -8   8  -4  366.96   10.30
  -8   8  -4  381.76   10.60
  -8   8   6   85.29    4.20
  -8   8   6   80.79    4.20
   8  -8   6   84.79    4.30
   8  -8   6   83.69    3.80
  -8   8  -6   83.09    4.00
  -8   8  -6   81.99    4.10
   8   8   6   85.79    3.90
  -8   8  -6   91.09    4.40
   8  -8   8  148.09    6.20
  -8   8   8  151.68    6.40
  -8   8   8  160.18    6.40
   8   8   8  158.08    6.40
  -8   8  -8  159.28    6.30
  -8   8  -8  157.18    6.50
  -8   8  -8  164.08    6.80
  -9   8   1   69.29    3.40
  -9   8   1   68.99    2.90
   9  -8   1   71.99    3.40
  -9   8  -1   68.99    3.40
  -9   8  -1   69.59    2.90
  -9   8  -1   70.99    3.10
   9  -8  -1   68.09    3.50
   9  -8   3   74.09    3.50
  -9  -8  -3   76.99    3.00
  -9   8   3   83.59    3.00
   9  -8   3   75.59    3.80
  -9   8   3   78.79    3.70
  -9   8   3   82.79    3.80
  -9   8  -3   85.69    3.60
  -9   8  -3   81.29    3.60
   9  -8  -3   77.29    3.90
  -9   8  -3   71.69    3.60
   9   8   3   75.09    3.00
  -9   8   5  145.29    5.70
  -9  -8  -5  159.38    5.20
  -9   8   5  143.89    5.50
   9  -8   5  141.89    5.60
   9  -8   5  143.59    5.30
   9   8   5  145.59    5.20
  -9   8  -5  154.38    5.70
  -9   8  -5  143.09    5.40
  -9   8  -5  139.19    5.60
   9  -8   7   55.19    3.70
  -9   8   7   55.99    3.70
  -9   8   7   55.49    3.50
   9  -8   7   61.89    3.50
   9   8   7   61.79    3.80
  -9   8  -7   59.19    3.80
  -9   8  -7   50.69    3.60
  -9   8  -7   60.89    3.80
 -10   8   0  184.68    5.70
 -10   8   0  188.58    6.30
  10  -8   0  177.28    6.40
  10   8   0  191.18    5.30
 -10   8   2  997.60   23.90
  10  -8   2  964.10   23.80
 -10   8   2  973.30   22.80
  10  -8  -2  933.41   24.10
 -10   8  -2  958.90   23.30
 -10   8  -2 1000.30   23.30
 -10   8  -2  957.40   23.90
 -10  -8  -4   35.00    2.20
 -10   8   4   36.60    3.00
 -10   8   4   32.80    2.90
  10  -8   4   37.00    3.20
  10  -8   4   38.90    3.00
  10  -8  -4   34.60    3.20
  10   8   4   37.20    2.40
 -10   8  -4   34.60    2.80
 -10   8  -4   35.30    2.50
 -10   8  -4   33.10    3.00
 -10   8   6   10.30    2.00
 -10  -8  -6    6.40    1.60
 -10   8   6    6.20    1.70
  10  -8   6    4.90    1.80
  10  -8   6    7.20    2.10
  10   8   6    7.80    1.70
 -10   8  -6    4.30    1.70
 -10   8  -6    9.50    2.10
 -10   8  -6    9.40    1.80
  11  -8   1   76.09    4.00
 -11   8   1   85.09    3.30
 -11   8   1   85.59    4.00
 -11   8  -1   84.29    3.50
  11  -8  -1   77.09    4.20
 -11   8  -1   80.99    4.00
 -11   8   3  217.88    7.40
  11  -8   3  227.18    7.50
 -11   8   3  209.98    7.30
  11  -8   3  228.18    7.90
 -11   8  -3  227.08    7.00
  11  -8  -3  217.58    7.70
 -11   8  -3  229.78    7.60
 -11   8  -3  222.78    7.10
  11  -8   5    5.00    1.90
 -11   8   5    6.20    1.70
 -11   8   5    6.90    1.80
  11  -8   5    5.30    1.80
 -11   8  -5    7.50    1.90
  11   8   5    5.10    1.50
  11  -8  -5    4.70    1.90
 -11   8  -5    6.00    1.60
 -11   8  -5    4.30    1.50
 -11   8   7  108.79    5.20
 -11   8   7  117.29    5.20
  11  -8   7  122.69    5.30
  11  -8   7  107.79    5.50
 -11   8  -7  106.79    5.40
  11  -8  -7  111.19    5.50
 -11   8  -7  108.89    5.60
  11   8   7  102.69    4.90
 -11   8  -7  116.29    5.40
 -12   8   0  293.47    8.20
 -12   8   0  285.57    9.00
  12  -8   0  283.97    9.30
  12  -8   2   56.79    3.70
 -12   8   2   65.19    3.70
  12  -8  -2   65.19    4.00
 -12   8  -2   62.89    3.20
 -12   8  -2   61.99    3.60
 -12   8   4   55.49    3.60
  12  -8   4   53.29    3.90
  12  -8   4   57.39    3.60
 -12   8   4   56.89    3.50
 -12   8  -4   56.89    3.70
  12  -8  -4   60.39    4.00
 -12   8  -4   57.99    3.40
 -12   8   6    9.10    2.00
 -12   8   6    6.80    1.90
  12  -8   6    7.60    1.90
  12  -8   6    4.00    2.00
  12   8   6    7.00    1.80
 -12   8  -6   11.20    2.20
  12  -8  -6    8.70    2.40
 -12   8  -6    4.90    1.80
 -12   8  -6   10.00    2.20
  13  -8   1  111.49    5.30
 -13   8   1  120.89    5.10
  13  -8  -1  116.59    5.50
 -13   8  -1  115.99    5.10
  13  -8   3   74.39    4.30
 -13   8   3   72.79    4.00
  13  -8   3   72.09    4.50
  13  -8  -3   68.09    4.40
 -13   8  -3   81.49    3.80
 -13   8  -3   66.29    4.20
  13  -8   5   58.49    4.70
  13  -8   5   48.10    3.90
 -13   8   5   46.30    3.40
 -13   8  -5   44.70    3.20
 -13   8  -5   48.40    4.10
  13  -8  -5   50.79    4.20
  14  -8   0  230.68    8.50
 -14   8   0  240.88    8.10
 -14   8   2  340.27   10.30
  14  -8   2  337.27   10.80
  14  -8   2  336.37   11.00
 -14   8  -2  323.17   10.40
  14  -8  -2  317.87   10.70
  14  -8   4   10.70    2.70
  14  -8   4   15.80    2.90
 -14   8   4   13.70    2.10
 -14   8  -4   13.50    2.60
 -14   8  -4   15.60    2.20
  14  -8  -4   16.70    3.00
 -15   8   1   49.60    3.50
  15  -8   1   42.80    4.10
 -15   8  -1   52.29    3.70
  15  -8  -1   47.00    4.20
  15  -8   3   13.10    2.90
  15  -8   3   15.40    2.70
 -15   8   3   14.80    2.30
 -15   8  -3   15.10    2.60
  15  -8  -3    9.80    2.40
  16  -8   0  487.85   14.70
 -16   8   0  467.45   13.80
   0   9   1 2476.65   56.19
   0   9   1 2420.96   56.49
   0   9  -1 2564.84   56.69
   0   9   1 2446.76   56.09
   0  -9   1 2617.04   55.59
   0   9  -1 2536.35   56.39
   0   9  -1 2525.45   55.89
   0   9   1 2434.96   56.39
   0   9  -3 3884.41   88.49
   0  -9   3 3928.11   86.89
   0  -9   3 3796.62   86.89
   0   9  -3 3898.71   87.89
   0   9   3 4105.89   87.69
   0   9  -3 3881.81   87.49
   0   9   5  881.31   21.40
   0   9  -5  882.41   21.00
   0   9  -5  889.01   20.60
   0   9  -5  864.91   21.50
   0  -9   5  886.21   20.50
   0   9  -7  879.61   22.00
   0   9  -7  870.41   20.90
   0   9   7  861.21   21.90
   0   9  -7  863.31   21.20
   0   9  -9  598.54   16.30
   0   9  -9  583.64   15.30
   0   9   9  564.04   16.30
  -1   9   0    0.20    0.60
   1   9   0   -0.90    0.50
   1   9   0   -1.10    0.80
   1   9   0    0.30    0.50
   1   9   0   -0.20    0.70
  -1   9   0    1.00    0.90
  -1   9   0   -0.60    0.80
  -1   9   0    0.40    0.70
  -1   9   2  341.37    9.00
  -1   9   2  346.57    8.90
  -1   9   2  342.97    8.90
   1   9  -2  337.17    9.30
   1   9  -2  336.57    8.80
   1   9  -2  331.87    8.20
   1  -9   2  348.87    8.20
  -1  -9   2  355.86    7.70
   1   9   2  350.96    8.80
  -1   9  -2  340.07    8.60
  -1   9  -2  334.97    9.20
  -1   9  -2  337.47    8.90
   1   9  -4   74.59    3.40
   1   9  -4   76.59    2.60
  -1   9   4   78.89    3.30
   1   9  -4   81.89    3.10
   1  -9   4   79.39    2.30
   1  -9   4   80.59    2.70
  -1   9  -4   72.99    3.30
  -1   9  -4   81.19    2.80
  -1   9  -4   77.69    3.10
  -1  -9   4   76.79    2.50
   1   9   4   76.59    3.20
  -1   9   6    1.10    1.30
   1   9  -6    2.10    0.80
   1   9  -6    1.10    1.10
   1  -9   6    1.10    0.80
   1   9  -6    3.70    1.00
  -1   9  -6   -0.20    1.10
  -1   9  -6   -0.10    0.90
   1   9   6    0.30    1.20
  -1   9  -6    1.60    0.90
   1   9  -8  157.18    6.10
   1   9  -8  158.28    5.40
  -1   9   8  149.99    6.20
  -1   9  -8  158.68    5.60
  -1   9  -8  153.28    5.40
   1   9   8  152.18    6.10
  -1   9  -8  159.38    6.20
   2   9  -1 1964.90   44.40
  -2   9   1 1999.60   45.30
  -2   9   1 2010.40   45.20
  -2   9   1 2072.59   45.20
  -2   9   1 2030.50   45.30
   2  -9   1 1976.30   44.70
   2   9  -1 1975.10   45.50
   2   9  -1 1984.50   45.00
  -2   9  -1 1998.60   45.00
  -2   9  -1 1877.61   45.30
  -2   9  -1 1970.80   45.20
   2   9   1 2048.90   44.80
   2   9   1 1946.01   45.00
   2   9   1 1968.10   45.40
   2   9   1 2060.69   44.80
  -2   9   3 2135.49   48.20
   2   9  -3 2153.58   47.10
   2   9  -3 2090.49   48.40
  -2   9   3 2139.99   48.20
   2  -9   3 2151.08   47.20
   2   9  -3 2074.89   47.80
  -2   9  -3 2094.49   48.40
  -2   9  -3 2173.48   47.80
  -2  -9   3 2085.59   46.90
   2   9   3 2136.09   47.90
  -2   9  -3 2028.20   48.00
   2   9  -5  797.52   19.40
   2  -9   5  817.12   19.40
   2   9  -5  828.52   18.90
   2   9  -5  831.42   20.20
  -2   9   5  820.42   20.10
  -2   9  -5  823.12   19.80
  -2   9  -5  822.12   20.20
   2   9   5  791.62   19.80
  -2   9  -5  801.42   19.40
   2   9  -7  800.12   18.90
  -2   9   7  769.22   19.80
   2  -9   7  770.22   18.90
   2   9  -7  754.52   19.60
   2   9   7  762.72   19.70
  -2   9  -7  750.32   19.00
  -2   9  -7  778.42   19.20
  -2   9  -7  778.92   19.90
  -2   9   9  547.65   15.20
   2   9  -9  510.65   14.70
   2   9   9  510.15   14.90
  -2   9  -9  528.15   15.00
  -2   9  -9  504.65   14.00
   3   9   0    2.20    0.90
  -3   9   0   -0.70    0.80
  -3   9   0   -1.00    0.80
  -3   9   0    0.00    0.80
   3   9   0    0.20    0.90
  -3   9   0   -0.20    0.80
   3   9   0    1.50    0.50
   3   9   0    1.10    0.50
  -3   9   2   16.20    1.60
   3  -9   2   19.90    1.30
  -3   9   2   14.90    1.50
   3   9  -2   15.60    1.40
   3   9  -2   18.70    1.90
  -3   9   2   16.30    1.70
   3   9  -2   18.60    0.70
  -3   9   2   18.40    1.80
  -3   9  -2   18.20    1.60
  -3   9  -2   18.80    1.70
  -3   9  -2   15.40    1.70
   3   9   2   17.70    1.40
  -3   9   4   34.50    2.30
  -3   9   4   35.60    2.30
   3   9  -4   38.80    1.90
   3   9  -4   37.30    2.30
   3  -9   4   37.90    1.70
   3  -9   4   36.30    1.90
  -3   9  -4   41.80    2.10
  -3   9  -4   36.50    2.20
  -3   9  -4   34.80    2.50
   3   9   4   38.90    2.20
   3   9  -6   86.79    4.00
   3  -9   6   88.79    3.60
   3   9  -6   86.69    3.30
  -3   9   6   87.59    4.00
  -3   9  -6   85.89    3.50
  -3   9  -6   93.49    4.20
   3   9   6   81.79    3.80
  -3   9  -6   93.79    3.80
  -3   9   8   46.80    3.80
   3  -9   8   38.10    2.70
   3   9  -8   40.20    3.10
  -3   9  -8   43.00    2.80
   3   9   8   38.20    3.40
  -3   9  -8   44.60    3.30
  -3   9  -8   40.80    2.90
  -4   9   1  922.91   21.90
   4   9  -1  909.11   22.10
   4  -9   1  941.91   21.70
   4   9  -1  893.71   21.40
   4   9  -1  894.81   20.50
  -4   9   1  929.51   22.00
  -4   9   1  918.71   21.80
  -4   9   1  941.21   22.00
  -4   9  -1  905.61   21.90
  -4   9  -1  914.21   21.90
   4   9   1  951.20   21.20
  -4   9  -1 1003.70   22.20
   4   9  -3 1574.34   35.50
  -4   9   3 1543.75   36.20
  -4   9   3 1574.44   36.30
   4   9  -3 1564.44   36.30
   4  -9   3 1565.74   35.40
  -4   9   3 1587.24   35.90
  -4   9  -3 1570.14   35.90
   4   9   3 1601.64   35.70
  -4   9  -3 1507.75   36.00
  -4   9  -3 1527.25   36.30
   4  -9   5  599.24   14.20
   4   9  -5  603.84   14.30
  -4   9   5  587.24   15.20
   4   9  -5  595.94   15.10
  -4   9   5  578.74   15.20
   4  -9   5  577.84   14.70
   4   9   5  592.84   14.90
  -4   9  -5  589.34   15.30
  -4   9  -5  587.94   14.90
  -4   9  -5  575.44   14.80
   4  -9   7  565.94   15.00
  -4   9   7  587.84   15.80
   4   9  -7  584.64   15.50
  -4   9   7  592.74   15.80
  -4   9  -7  585.54   15.90
  -4   9  -7  580.44   15.20
   4   9   7  597.54   15.60
  -4   9  -7  589.74   15.40
  -4   9   9  452.15   13.60
   4  -9   9  450.85   12.80
  -4   9   9  474.85   13.80
  -4   9  -9  447.96   13.70
   4   9   9  456.85   13.50
  -4   9  -9  465.35   13.10
  -4   9  -9  446.86   12.90
  -5   9   0    0.10    0.90
   5   9   0    0.80    0.30
  -5   9   0    0.80    0.80
  -5   9   0    0.00    0.80
   5  -9   0    0.70    0.90
   5   9   0    1.60    0.40
  -5   9   0    3.60    1.00
   5   9  -2  303.47    7.60
  -5   9   2  302.87    8.10
  -5   9   2  307.17    8.00
  -5   9   2  292.87    8.40
   5  -9   2  308.47    8.00
   5   9  -2  296.07    8.40
  -5   9   2  304.07    8.40
  -5   9  -2  292.77    8.20
  -5   9  -2  309.67    8.30
  -5   9  -2  316.27    8.50
   5   9   2  284.97    7.60
  -5   9   4  353.26    9.90
   5  -9   4  351.66    9.10
   5   9  -4  363.56    9.80
  -5   9   4  340.87    9.80
   5  -9   4  348.77    9.50
  -5   9  -4  359.66    9.70
  -5   9  -4  359.56   10.00
   5   9   4  360.16    9.50
  -5   9  -4  358.06    9.70
   5   9  -6    4.10    1.30
   5  -9   6    5.00    1.30
  -5   9   6    3.80    1.50
  -5   9   6    2.80    1.40
   5  -9   6    5.60    1.00
  -5   9  -6    3.00    1.30
  -5   9  -6    3.30    1.50
  -5   9  -6    2.30    1.20
   5   9   6    3.40    1.30
  -5   9   8   57.09    3.90
  -5   9   8   61.19    3.90
   5  -9   8   56.09    3.30
  -5   9  -8   62.49    3.70
  -5   9  -8   60.29    3.90
   5   9   8   61.59    3.80
  -5   9  -8   55.49    3.60
   6   9  -1 1720.53   38.70
  -6   9   1 1673.63   38.90
  -6   9   1 1641.64   38.90
  -6   9   1 1652.73   38.30
  -6   9   1 1649.13   38.50
   6  -9   1 1692.23   38.60
   6  -9  -1 1669.03   38.90
  -6   9  -1 1710.93   38.90
  -6   9  -1 1719.03   38.70
  -6   9  -1 1647.64   38.60
   6   9   1 1710.13   37.70
  -6   9   3 1082.49   26.00
  -6   9   3 1058.69   25.90
  -6   9   3 1093.59   25.40
   6   9  -3 1086.89   25.80
   6  -9   3 1095.89   25.40
   6   9   3 1105.49   25.30
  -6   9  -3 1064.09   25.80
  -6   9  -3 1081.29   25.70
  -6   9  -3 1105.09   26.00
  -6   9   5 1014.50   24.60
   6   9  -5 1037.90   24.30
  -6   9   5 1014.40   24.60
   6  -9   5  983.60   23.60
   6  -9   5  977.50   24.10
  -6   9  -5  998.50   24.30
  -6   9  -5  990.20   24.30
  -6   9  -5 1016.70   24.70
   6   9   5  981.80   24.10
  -6   9   7  623.14   17.00
  -6   9   7  646.64   17.10
   6  -9   7  623.84   16.60
  -6   9  -7  611.64   16.70
   6   9   7  649.74   16.90
  -6   9  -7  662.43   16.90
  -6   9  -7  652.83   17.30
  -6   9   9  397.66   12.40
  -6   9   9  413.16   12.40
   6  -9   9  394.66   11.90
  -6   9  -9  405.26   12.10
  -6   9  -9  409.26   12.10
   6   9   9  389.56   12.30
  -6   9  -9  392.76   12.60
  -7   9   0    0.40    0.70
   7  -9   0    0.50    1.00
  -7   9   0   -0.80    0.80
  -7   9   0    0.10    0.90
  -7   9   2   50.59    2.80
  -7   9   2   49.10    2.40
  -7   9   2   41.90    2.60
   7  -9   2   46.40    2.50
   7   9  -2   42.10    2.40
   7   9   2   48.40    2.00
  -7   9  -2   47.40    2.60
  -7   9  -2   43.90    2.50
  -7   9  -2   46.10    2.60
   7  -9   4    4.10    1.40
   7   9  -4    8.10    1.30
  -7   9   4    3.00    1.30
  -7   9   4    5.00    1.40
   7  -9   4    4.90    1.20
  -7   9  -4    3.50    1.20
  -7   9  -4    3.60    1.20
  -7   9  -4    4.30    1.30
   7   9   4    3.30    1.00
  -7   9   6    6.30    1.70
  -7   9   6    8.30    1.80
   7  -9   6   10.70    1.90
   7  -9   6    5.20    1.20
   7   9   6    8.20    1.80
  -7   9  -6   11.30    2.10
  -7   9  -6    8.10    1.70
  -7   9  -6    7.20    1.80
  -7   9   8  102.49    5.00
   7  -9   8   99.39    4.70
  -7   9   8  102.99    5.00
  -7   9  -8   98.89    4.90
  -7   9  -8  103.19    4.90
   7   9   8   99.89    4.90
  -7   9  -8   92.39    5.00
   8  -9   1 1718.13   40.10
  -8   9   1 1736.33   40.30
  -8   9   1 1743.63   39.20
  -8   9   1 1729.33   40.30
  -8   9   1 1703.23   39.60
  -8   9  -1 1746.13   39.70
  -8   9  -1 1724.23   39.80
   8  -9  -1 1754.72   40.40
  -8   9  -1 1685.43   40.20
  -8   9   3 1179.88   28.00
   8  -9   3 1154.38   27.60
  -8   9   3 1172.68   28.00
   8   9  -3 1154.28   27.80
  -8   9   3 1182.88   27.20
  -8   9  -3 1193.48   27.80
  -8   9  -3 1130.09   27.90
  -8   9  -3 1134.29   27.70
   8   9   3 1173.08   27.10
   8  -9   5  997.00   24.80
  -8   9   5 1018.80   25.00
   8  -9   5 1014.80   24.20
  -8   9   5  990.60   24.80
   8   9   5  995.30   24.30
  -8   9  -5 1006.50   24.90
  -8   9  -5  983.00   24.60
  -8   9  -5 1053.69   25.00
  -8   9   7  504.35   14.40
  -8   9   7  511.25   14.40
   8  -9   7  524.65   14.40
   8  -9   7  521.35   13.70
   8   9   7  507.75   14.20
  -8   9  -7  510.05   14.40
  -8   9  -7  537.85   14.80
  -8   9  -7  497.15   14.30
  -9   9   0    2.20    1.20
  -9   9   0    0.70    1.00
  -9   9   0    0.80    0.70
   9  -9   0   -0.50    1.20
   9  -9   2  167.38    5.80
  -9   9   2  169.88    5.20
  -9   9   2  163.78    5.90
  -9   9   2  177.48    6.00
   9  -9  -2  154.28    6.00
  -9   9  -2  164.08    5.60
  -9   9  -2  177.48    5.60
  -9   9  -2  168.48    5.90
  -9   9   4  109.89    4.60
  -9   9   4  106.99    4.50
   9  -9   4  108.39    4.70
   9  -9   4  100.99    4.20
  -9   9  -4  104.99    4.30
  -9   9  -4  100.89    4.40
  -9   9  -4   92.19    4.40
   9   9   4  103.89    3.90
   9  -9   6   -0.40    1.20
  -9   9   6    1.60    1.50
   9  -9   6   -0.40    1.60
  -9   9   6    0.20    1.30
  -9   9  -6    1.30    1.40
   9   9   6   -0.60    1.20
  -9   9  -6    2.40    1.60
  -9   9  -6    1.70    1.40
  -9   9   8   83.59    4.60
   9  -9   8   84.59    4.80
  -9   9   8   83.29    4.60
  -9   9  -8   86.29    4.80
   9   9   8   86.59    4.70
  -9   9  -8   92.69    5.10
  -9   9  -8   89.19    5.00
 -10   9   1 1083.19   26.20
 -10   9   1 1064.59   25.40
  10  -9   1 1081.19   26.30
  10  -9  -1 1085.49   26.50
 -10   9  -1 1064.49   25.70
 -10   9  -1 1072.79   26.30
 -10   9   3  442.96   12.20
  10  -9   3  419.46   12.40
 -10   9   3  457.95   12.30
  10  -9   3  436.76   12.00
 -10   9  -3  432.76   12.30
 -10   9  -3  428.46   11.90
 -10   9  -3  457.35   12.00
  10  -9  -3  411.96   12.40
 -10   9   5  766.82   19.70
  10  -9   5  744.53   19.80
 -10   9   5  771.92   19.70
  10  -9   5  767.22   19.20
  10   9   5  739.43   18.90
 -10   9  -5  770.52   19.80
  10  -9  -5  732.73   19.90
 -10   9  -5  779.52   19.60
 -10   9  -5  731.83   19.30
  10  -9   7  330.77    9.80
 -10   9   7  332.97   10.40
  10  -9   7  321.07   10.40
 -10   9   7  311.07   10.20
 -10   9  -7  319.87   10.50
  10   9   7  303.77   10.00
 -10   9  -7  315.07   10.50
 -10   9  -7  329.97   10.30
  11  -9   0    3.40    1.60
 -11   9   0    0.90    1.30
 -11   9   0    2.10    1.10
  11  -9   2   35.30    3.00
 -11   9   2   32.90    2.90
 -11   9  -2   31.10    2.60
 -11   9  -2   31.70    2.90
  11  -9  -2   31.20    3.10
  11  -9   4   44.40    3.20
  11  -9   4   49.99    3.60
 -11   9   4   44.20    3.30
 -11   9   4   53.59    3.40
 -11   9  -4   42.70    3.60
 -11   9  -4   53.89    3.20
 -11   9  -4   47.40    3.10
  11  -9  -4   58.99    3.80
  11  -9   6   20.00    2.90
 -11   9   6   18.10    2.60
 -11   9   6   19.40    2.60
  11  -9   6   23.30    2.80
 -11   9  -6   18.60    2.50
  11  -9  -6   22.80    2.90
 -11   9  -6   19.00    2.70
 -11   9  -6   21.00    2.60
  11   9   6   20.80    2.40
 -12   9   1  564.64   15.30
  12  -9   1  569.54   15.50
  12  -9  -1  539.15   15.60
 -12   9  -1  575.44   14.50
 -12   9  -1  558.74   15.30
 -12   9   3  284.97    9.10
  12  -9   3  276.87    9.50
  12  -9   3  286.77    9.20
  12  -9  -3  283.57    9.50
 -12   9  -3  286.37    8.70
 -12   9  -3  273.87    9.20
 -12   9   5  504.85   14.30
 -12   9   5  535.75   14.50
  12  -9   5  510.75   14.30
  12  -9   5  502.55   14.90
 -12   9  -5  507.05   14.80
 -12   9  -5  523.25   14.40
  12  -9  -5  500.65   14.80
 -13   9   0   -1.20    1.20
  13  -9   0   -0.60    1.60
 -13   9   2   32.00    3.10
  13  -9   2   25.10    3.20
 -13   9  -2   27.40    3.00
 -13   9  -2   29.40    2.70
  13  -9  -2   21.10    3.00
  13  -9   4   18.80    3.00
  13  -9   4   21.00    2.80
 -13   9   4   21.80    2.60
 -13   9  -4   18.20    2.70
  13  -9  -4   21.60    3.00
 -13   9  -4   18.30    2.40
 -14   9   1  544.65   15.20
  14  -9   1  553.64   15.80
 -14   9  -1  559.34   15.40
  14  -9  -1  530.95   15.80
  14  -9   3  312.07   10.60
  14  -9   3  302.47   10.20
 -14   9   3  301.97    9.70
 -14   9  -3  292.07    9.90
  14  -9  -3  296.17   10.30
 -14   9  -3  312.77   11.20
 -15   9   0    0.40    1.50
  15  -9   0    5.60    2.30
  15  -9   2   69.79    4.80
  15  -9   2   78.89    4.90
 -15   9   2   78.49    4.40
  15  -9  -2   71.69    4.80
 -15   9  -2   77.99    4.50
   0  10   0  953.60   22.20
   0  10   0  918.91   22.80
   0  10   0  980.10   22.60
   0  10   0  976.60   22.20
   0  10  -2  148.49    4.10
   0  10   2  147.99    4.70
   0  10   2  149.69    4.60
   0  10   2  141.69    4.50
   0  10  -2  134.99    4.90
   0  10  -2  146.79    4.70
   0 -10   2  144.19    3.60
   0  10   4   26.10    2.10
   0 -10   4   24.40    1.40
   0  10  -4   22.20    1.80
   0  10  -4   24.10    1.40
   0  10  -4   25.30    2.30
   0  10  -6 1788.12   41.80
   0  10  -6 1754.12   40.50
   0  10   6 1807.72   41.60
   0  10  -6 1748.82   41.00
   0  10   8    7.10    2.10
   0  10  -8   10.10    1.70
   0  10  -8   11.10    2.10
   1 -10   1  210.68    5.30
   1  10  -1  199.58    6.20
  -1  10   1  198.28    6.00
   1  10  -1  203.58    5.30
  -1  10   1  194.88    5.90
  -1  10   1  202.58    5.70
  -1  10   1  205.38    5.80
   1  10  -1  209.78    5.90
   1  10   1  205.68    5.60
   1  10   1  195.18    5.50
   1  10   1  205.08    5.90
  -1  10  -1  195.48    5.90
  -1  10  -1  204.18    5.60
   1  10   1  196.48    6.10
  -1  10  -1  194.98    6.10
  -1  10   3   46.90    2.40
   1  10  -3   51.79    2.80
   1 -10   3   51.89    1.70
   1  10  -3   49.00    2.40
  -1  10   3   49.90    2.50
   1 -10   3   54.09    2.10
   1  10  -3   53.49    1.90
  -1  10  -3   49.80    2.80
   1  10   3   47.70    2.40
  -1  10  -3   47.40    2.40
  -1 -10   3   55.89    1.80
  -1  10  -3   59.59    2.20
   1  10  -5  163.18    5.20
   1  10  -5  170.08    4.70
   1  10  -5  164.48    5.70
  -1  10   5  176.28    5.80
   1 -10   5  160.28    4.80
  -1  10  -5  166.58    5.40
   1  10   5  151.48    5.40
  -1  10  -5  158.48    5.70
  -1  10  -5  165.78    5.00
  -1  10   7   70.19    3.90
   1  10  -7   69.19    3.80
   1  10  -7   73.79    3.30
  -1  10  -7   69.99    3.90
  -1  10  -7   73.49    3.20
   1  10   7   69.29    3.80
  -1  10  -7   70.39    3.50
  -1  10   9  102.59    5.50
   1  10  -9  118.99    5.50
   1  10   9  107.19    5.60
  -1  10  -9  121.59    5.60
  -1  10  -9  113.99    4.80
   2  10   0  251.57    7.10
  -2  10   0  265.37    7.10
   2  10   0  256.67    6.60
  -2  10   0  254.27    7.40
   2  10   0  261.57    6.60
   2  10   0  275.37    7.70
  -2  10   0  263.27    7.10
  -2  10   0  264.07    7.30
   2  10  -2   70.69    2.80
   2  10  -2   73.69    2.20
   2 -10   2   71.59    2.40
  -2  10   2   70.89    3.00
  -2  10   2   73.29    3.00
   2  10  -2   71.79    3.30
  -2  10   2   70.39    3.00
  -2  10  -2   67.59    2.70
  -2  10  -2   78.09    3.10
  -2  10  -2   70.29    3.20
   2  10   2   69.69    2.70
   2  10  -4 1012.70   25.30
   2 -10   4 1106.59   24.00
  -2  10   4 1052.29   25.20
  -2  10   4 1044.90   25.20
   2  10  -4 1007.70   24.60
   2 -10   4 1032.30   24.40
   2  10  -4 1066.99   23.90
   2  10   4 1066.09   25.00
  -2  10  -4 1067.39   25.00
  -2  10  -4 1048.50   25.40
  -2  10  -4 1076.19   24.60
   2  10  -6   52.59    3.30
   2  10  -6   56.69    2.70
   2 -10   6   54.79    2.70
  -2  10   6   56.79    3.20
  -2  10  -6   56.99    3.10
  -2  10  -6   54.49    3.40
  -2  10  -6   52.39    2.70
   2  10   6   50.79    3.10
  -2  10   8  386.96   11.60
   2  10  -8  377.76   11.40
   2  10   8  383.46   11.50
  -2  10  -8  370.26   11.50
  -2  10  -8  379.66   10.90
  -2  10  -8  376.16   10.60
  -3  10   1    8.60    1.30
  -3  10   1    8.40    1.30
  -3  10   1    7.80    1.30
   3  10  -1    6.50    1.40
   3  10  -1   10.70    1.20
  -3  10   1    7.40    1.20
   3  10  -1    8.30    0.70
   3 -10   1    7.70    1.10
  -3  10  -1    8.80    1.40
  -3  10  -1    7.90    1.20
  -3  10  -1    9.10    1.40
   3  10   1    8.90    1.00
   3  10   1    7.90    1.00
   3  10  -3  149.59    5.40
  -3  10   3  180.68    5.50
   3 -10   3  165.68    4.50
   3  10  -3  166.38    5.00
  -3  10   3  162.38    5.20
  -3  10   3  155.78    5.30
  -3  10  -3  162.18    5.20
  -3  10  -3  164.78    5.60
   3  10   3  175.58    5.10
  -3  10  -3  164.08    5.00
  -3  10   5   52.79    3.00
   3 -10   5   59.29    2.70
  -3  10   5   62.29    3.20
   3  10  -5   54.49    3.10
   3  10  -5   55.29    2.60
  -3  10  -5   57.59    2.70
   3  10   5   55.79    2.90
  -3  10  -5   57.89    2.90
  -3  10  -5   54.79    3.10
  -3  10   7  309.87    9.50
   3 -10   7  298.77    8.60
  -3  10   7  310.57    9.50
   3  10  -7  295.27    9.20
  -3  10  -7  289.67    8.70
  -3  10  -7  289.97    9.50
  -3  10  -7  301.67    9.00
   3  10   7  293.87    9.20
  -3  10   9  137.89    6.30
  -3  10   9  140.59    6.30
   3  10  -9  132.79    5.90
  -3  10  -9  140.49    5.70
  -3  10  -9  141.09    5.60
   3  10   9  141.49    6.20
  -3  10  -9  151.08    6.40
   4  10   0 1144.49   24.70
  -4  10   0 1078.59   25.70
   4 -10   0 1075.19   25.50
  -4  10   0 1111.59   25.80
  -4  10   0 1099.29   25.70
  -4  10   0 1084.29   25.70
   4  10   0 1104.79   24.70
   4  10   0 1086.09   26.00
   4  10   0 1056.59   25.30
  -4  10   2  382.96   10.00
   4 -10   2  387.16    9.60
  -4  10   2  381.56   10.00
   4  10  -2  381.36    9.70
   4  10  -2  378.56   10.40
  -4  10   2  389.16   10.20
  -4  10   2  375.06   10.20
  -4  10  -2  382.66   10.30
  -4  10  -2  368.66   10.10
  -4  10  -2  394.66   10.10
   4  10   2  395.16    9.60
   4 -10   4   25.50    1.50
   4  10  -4   25.30    2.20
  -4  10   4   23.30    2.10
   4  10  -4   23.10    1.70
   4 -10   4   25.60    1.80
  -4  10   4   21.40    2.20
  -4  10  -4   24.60    2.10
  -4  10  -4   15.70    1.90
  -4  10  -4   22.70    2.00
   4  10   4   25.50    1.80
  -4  10   6 1001.20   24.60
   4 -10   6 1026.50   24.00
   4  10  -6  982.10   24.40
  -4  10   6  998.80   24.60
  -4  10  -6 1005.30   24.20
  -4  10  -6  952.30   24.70
   4  10   6  990.20   24.30
  -4  10  -6  987.00   24.00
  -4  10   8  104.09    5.20
   4 -10   8   98.49    4.40
   4  10  -8  103.59    4.80
  -4  10   8  103.19    5.20
  -4  10  -8  100.79    4.60
  -4  10  -8  104.59    4.70
  -4  10  -8  108.39    5.20
   4  10   8   95.79    4.80
  -5  10   1  216.18    6.50
   5  10  -1  214.48    5.80
   5 -10   1  209.68    6.20
  -5  10   1  211.88    6.50
  -5  10   1  211.18    6.30
   5  10  -1  206.88    6.50
  -5  10   1  212.18    6.20
   5  10   1  224.08    5.60
  -5  10  -1  212.58    6.40
  -5  10  -1  218.48    6.40
   5  10   1  220.28    5.60
  -5  10  -1  204.88    6.30
   5  10  -3  132.89    4.90
   5  10  -3  137.09    4.10
   5 -10   3  138.29    4.30
  -5  10   3  137.29    4.50
  -5  10   3  129.39    4.80
  -5  10   3  136.09    4.80
   5  10   3  133.29    4.30
  -5  10  -3  133.49    4.60
  -5  10  -3  124.99    4.80
  -5  10  -3  133.69    4.70
   5  10  -5   40.70    2.70
   5 -10   5   43.90    2.20
   5 -10   5   42.60    2.50
  -5  10   5   38.40    2.80
  -5  10   5   43.40    2.80
  -5  10  -5   34.10    2.70
  -5  10  -5   43.80    2.60
   5  10   5   38.90    2.60
  -5  10  -5   40.50    2.70
   5  10  -7   48.20    3.20
  -5  10   7   51.99    3.50
  -5  10   7   53.69    3.50
   5 -10   7   53.79    3.10
   5  10   7   48.90    3.20
  -5  10  -7   47.10    3.60
  -5  10  -7   49.60    3.30
  -5  10  -7   49.10    3.10
  -5  10   9   79.39    4.80
  -5  10   9   76.09    4.60
   5 -10   9   76.29    4.00
  -5  10  -9   74.49    4.10
  -5  10  -9   79.69    4.40
   5  10   9   72.79    4.50
  -5  10  -9   75.89    4.70
   6 -10   0  232.48    6.90
  -6  10   0  221.88    6.70
  -6  10   0  227.58    6.60
  -6  10   0  239.78    7.10
   6 -10   2  293.27    8.00
   6  10  -2  294.57    7.30
  -6  10   2  289.77    8.00
  -6  10   2  291.27    8.40
   6  10  -2  276.17    8.20
  -6  10   2  295.77    8.40
  -6  10  -2  290.27    8.20
   6  10   2  292.97    7.50
  -6  10  -2  290.67    8.30
  -6  10  -2  285.77    8.30
   6  10  -4 1002.50   24.90
   6 -10   4 1003.30   24.80
   6 -10   4 1012.40   24.20
  -6  10   4 1095.29   25.30
  -6  10   4 1130.29   25.30
  -6  10  -4 1037.30   24.90
  -6  10  -4 1004.60   24.80
  -6  10  -4 1020.50   25.20
   6  10   4  993.40   24.40
  -6  10   6   88.89    4.30
   6 -10   6   86.49    4.10
   6 -10   6   93.29    3.60
   6  10  -6   91.39    4.10
  -6  10   6   89.59    4.30
  -6  10  -6   93.49    4.20
   6  10   6   83.49    4.00
  -6  10  -6   84.99    4.00
  -6  10  -6   90.49    4.40
   6 -10   8  394.46   11.60
  -6  10   8  407.86   12.20
  -6  10   8  405.36   12.30
  -6  10  -8  403.06   11.80
  -6  10  -8  394.36   12.40
   6  10   8  391.96   12.00
  -6  10  -8  405.96   11.90
  -7  10   1   23.90    2.30
  -7  10   1   20.20    1.90
  -7  10   1   28.30    2.40
  -7  10   1   22.70    1.70
   7 -10   1   25.30    2.10
  -7  10  -1   23.70    2.10
   7 -10  -1   20.20    2.10
  -7  10  -1   26.40    2.00
  -7  10  -1   19.90    2.10
  -7  10   3    4.10    1.10
   7  10  -3    3.80    1.20
  -7  10   3    3.70    1.30
  -7  10   3    7.70    1.60
   7 -10   3    3.20    1.10
  -7  10  -3    9.90    1.60
  -7  10  -3    3.10    1.30
   7  10   3    7.90    1.20
  -7  10  -3    3.40    1.30
  -7  10   5  283.07    8.60
  -7  10   5  283.17    8.60
   7 -10   5  262.07    7.60
   7 -10   5  257.97    8.10
   7  10   5  257.17    7.90
  -7  10  -5  269.17    8.50
  -7  10  -5  264.37    8.20
  -7  10  -5  254.77    8.20
  -7  10   7  103.29    5.00
   7 -10   7  103.59    4.80
  -7  10   7  112.69    5.10
   7  10   7  102.49    4.70
  -7  10  -7  105.39    4.80
  -7  10  -7  109.79    5.00
  -7  10  -7  113.49    5.40
  -8  10   0  187.48    6.00
   8 -10   0  182.88    6.30
  -8  10   0  199.48    6.40
  -8  10   0  194.98    5.80
  -8  10   2  251.77    7.80
  -8  10   2  248.08    7.10
   8 -10   2  256.77    7.50
  -8  10   2  247.88    7.80
   8 -10  -2  239.28    7.80
  -8  10  -2  245.28    7.70
  -8  10  -2  260.07    7.50
  -8  10  -2  240.68    7.40
   8 -10   4    5.60    1.60
   8 -10   4    8.20    1.60
  -8  10   4    7.50    1.70
  -8  10   4    7.50    1.70
  -8  10  -4   16.50    2.10
   8  10   4    6.20    1.20
  -8  10  -4    6.30    1.60
  -8  10  -4    8.20    1.60
   8 -10   6  808.12   20.20
   8 -10   6  832.52   21.10
  -8  10   6  853.51   21.30
  -8  10   6  832.02   21.20
  -8  10  -6  812.82   21.30
   8  10   6  807.12   20.70
  -8  10  -6  803.72   20.90
  -8  10  -6  820.22   21.10
   8 -10   8    2.70    1.70
  -8  10   8    1.70    1.60
  -8  10   8    3.50    1.80
  -8  10  -8    5.00    1.80
  -8  10  -8    1.60    1.50
  -8  10  -8    0.10    1.80
   8  10   8    4.10    1.80
  -9  10   1   94.49    4.20
   9 -10   1   96.29    4.20
  -9  10   1   90.39    3.70
  -9  10  -1   90.39    3.80
  -9  10  -1   97.49    4.20
   9 -10  -1   97.79    4.40
  -9  10  -1   87.09    3.60
  -9  10   3   84.69    4.10
  -9  10   3   88.09    4.20
   9 -10   3   83.19    3.80
  -9  10   3   89.79    3.50
  -9  10  -3   80.69    3.80
  -9  10  -3   86.09    4.10
   9 -10  -3   96.99    4.50
  -9  10  -3   87.39    3.90
   9 -10   5   38.60    3.30
  -9  10   5   30.90    3.00
  -9  10   5   39.40    3.40
   9 -10   5   34.80    2.80
  -9  10  -5   36.80    3.20
  -9  10  -5   34.80    3.20
   9  10   5   37.80    2.60
  -9  10  -5   33.90    3.00
   9 -10   7   66.49    4.10
  -9  10   7   71.29    4.20
  -9  10   7   74.59    4.30
   9 -10   7   61.09    5.40
  -9  10  -7   71.59    4.50
   9  10   7   72.99    4.10
  -9  10  -7   76.09    4.30
  -9  10  -7   66.09    4.00
 -10  10   0   19.50    1.90
 -10  10   0   10.90    1.90
  10 -10   0   17.20    2.30
 -10  10   2   40.20    2.90
 -10  10   2   40.10    2.30
  10 -10   2   42.20    2.90
 -10  10  -2   40.30    3.00
  10 -10  -2   37.10    3.30
 -10  10  -2   35.10    2.50
 -10  10  -2   37.60    2.60
  10 -10   4  456.95   12.30
  10 -10   4  435.16   12.70
 -10  10   4  432.46   12.50
 -10  10   4  439.96   12.60
 -10  10  -4  429.26   12.60
 -10  10  -4  439.16   12.40
  10 -10  -4  428.46   12.80
 -10  10  -4  461.15   12.50
 -10  10   6  117.39    5.30
  10 -10   6  115.89    4.90
 -10  10   6  117.89    5.50
  10 -10   6  112.49    5.50
 -10  10  -6  112.69    5.40
 -10  10  -6  120.09    5.40
  10  10   6  127.09    5.10
 -10  10  -6  118.79    5.30
 -11  10   1   14.10    1.70
  11 -10   1   10.10    2.00
 -11  10   1   11.50    2.20
 -11  10  -1   12.20    1.80
 -11  10  -1   15.80    2.30
  11 -10  -1   10.30    2.20
 -11  10   3  100.29    4.70
  11 -10   3   94.09    4.90
 -11  10   3  103.29    4.70
  11 -10   3  109.29    4.80
 -11  10  -3  102.89    4.80
 -11  10  -3  104.39    4.50
  11 -10  -3  100.29    5.00
  11 -10   5   13.60    2.20
 -11  10   5   18.80    2.60
 -11  10   5   18.70    2.50
  11 -10   5   15.00    2.60
 -11  10  -5   16.10    2.40
 -11  10  -5   21.00    2.60
  11 -10  -5   21.20    3.00
 -11  10  -5   16.70    2.60
 -12  10   0   97.89    4.10
  12 -10   0  104.79    5.10
 -12  10   0  104.59    4.80
 -12  10   2  225.68    7.70
  12 -10   2  218.78    7.80
  12 -10  -2  206.28    7.90
 -12  10  -2  214.78    7.70
 -12  10  -2  229.48    7.20
  12 -10   4   10.20    2.20
  12 -10   4   11.70    2.50
 -12  10   4   11.70    2.10
 -12  10  -4    5.30    1.90
  12 -10  -4    9.20    2.40
 -12  10  -4   11.70    2.10
 -12  10   6  354.86   11.00
 -12  10   6  347.37   11.00
  12 -10   6  357.76   11.70
  12 -10   6  364.86   11.00
  12 -10  -6  345.17   11.40
 -12  10  -6  350.36   11.80
 -13  10   1   29.60    3.10
  13 -10   1   22.70    3.00
 -13  10  -1   23.80    2.90
 -13  10  -1   28.90    2.90
  13 -10  -1   26.00    3.20
  13 -10   3   16.30    3.00
 -13  10   3   13.40    2.20
 -13  10  -3   12.30    2.30
  13 -10  -3    7.80    2.30
 -13  10  -3   19.30    2.30
  13 -10   5  111.99    5.40
 -13  10   5  128.39    5.60
  13 -10   5  118.49    6.10
 -13  10  -5  130.69    6.00
  13 -10  -5  111.79    5.80
 -13  10  -5  118.19    5.40
 -14  10   0  103.69    5.20
  14 -10   0  110.69    5.60
 -14  10   2  189.98    7.20
  14 -10   2  200.68    8.00
  14 -10   2  185.78    7.60
 -14  10  -2  181.38    7.30
  14 -10  -2  182.28    7.70
  14 -10   4  491.65   14.50
  14 -10   4  491.15   15.00
 -14  10   4  478.35   14.00
  14 -10  -4  460.25   14.50
 -14  10  -4  486.05   14.60
 -14  10  -4  512.75   13.90
 -15  10   1   55.59    3.80
 -15  10  -1   67.19    4.20
  15 -10  -1   63.59    5.10
   0  11   1  495.75   12.80
   0  11  -1  497.85   12.60
   0  11   1  504.05   12.30
   0 -11   1  504.65   11.70
   0  11   1  500.85   12.30
   0  11   1  480.65   12.60
   0  11  -1  460.45   12.80
   0  11  -1  518.05   12.00
   0  11   3  126.09    4.40
   0  11  -3  127.29    4.40
   0  11  -3  125.39    4.70
   0  11   3  130.09    4.40
   0 -11   3  123.89    3.70
   0  11  -3  125.49    3.80
   0  11  -5  260.97    7.00
   0  11   5  263.57    7.90
   0  11  -5  262.57    7.60
   0  11  -5  259.87    8.20
   0  11  -7  102.59    4.20
   0  11   7   97.59    4.70
   0  11  -7   98.59    4.70
   0  11   9   37.80    3.80
   0  11  -9   34.50    3.50
  -1  11   0   -0.10    0.70
   1  11   0    0.90    0.60
  -1  11   0    0.60    0.90
   1  11   0    0.80    0.90
   1  11   0    0.40    1.10
  -1  11   0    0.10    0.80
  -1  11   0    1.10    1.00
   1  11   0    1.30    0.70
   1  11  -2  102.49    3.10
   1  11  -2   99.09    4.10
  -1  11   2  103.19    3.90
  -1  11   2  100.59    3.70
  -1  11   2  107.19    3.80
   1  11  -2  101.69    3.70
   1 -11   2  104.19    2.90
  -1  11  -2   99.79    4.00
  -1  11  -2   99.09    3.30
   1  11   2   97.79    3.50
   1  11   2  111.29    4.00
   1  11   2  102.99    3.60
  -1  11  -2   98.79    3.70
  -1  11   4   54.59    2.90
   1 -11   4   58.29    2.40
   1  11  -4   59.89    2.20
  -1  11   4   60.09    3.00
   1  11  -4   61.09    3.20
   1  11  -4   58.79    2.70
  -1  11  -4   66.69    2.60
  -1  11  -4   56.79    2.80
   1  11   4   62.19    3.00
  -1  11  -4   58.69    3.20
   1  11  -6   19.00    2.00
   1  11  -6   15.80    2.20
  -1  11   6   13.90    2.10
  -1  11  -6   19.60    2.10
   1  11   6   19.70    2.30
  -1  11  -6   19.00    2.40
  -1  11  -6   19.50    1.80
   1  11  -8   87.89    4.80
  -1  11   8   91.69    4.80
  -1  11  -8   98.59    5.00
   1  11   8  100.29    5.00
  -1  11  -8   89.89    4.20
   2 -11   1  369.56    9.30
   2  11  -1  357.96   10.20
  -2  11   1  376.86   10.10
  -2  11   1  383.06    9.80
  -2  11   1  379.26    9.80
  -2  11   1  370.76    9.90
   2  11  -1  361.16    9.70
   2  11  -1  373.96    9.00
   2  11   1  381.96   10.30
  -2  11  -1  359.66   10.10
   2  11   1  384.46    9.40
  -2  11  -1  383.76   10.00
  -2  11  -1  376.46    9.60
   2  11   1  381.06    9.40
   2  11   1  375.56    9.80
  -2  11   3  502.35   13.10
   2 -11   3  526.05   12.10
   2  11  -3  505.85   12.80
  -2  11   3  513.65   13.10
   2  11  -3  509.55   13.50
   2  11  -3  502.65   12.10
  -2  11   3  497.15   13.10
   2  11   3  521.95   12.90
  -2  11  -3  523.75   13.10
  -2  11  -3  502.05   13.40
  -2  11  -3  523.45   12.70
   2  11  -5  200.18    6.10
  -2  11   5  207.28    6.70
   2 -11   5  199.28    5.90
  -2  11   5  199.08    6.60
   2  11  -5  195.58    6.70
   2  11   5  210.68    6.60
  -2  11  -5  201.38    6.00
  -2  11  -5  205.38    6.50
  -2  11  -5  205.08    7.00
   2  11  -7  172.58    6.40
   2  11  -7  163.78    6.10
  -2  11   7  168.78    6.40
  -2  11   7  165.18    6.50
  -2  11  -7  164.18    5.60
   2  11   7  168.78    6.30
  -2  11  -7  163.28    6.50
  -2  11  -7  172.48    6.10
  -2  11   9   97.99    5.30
   2  11  -9   99.59    5.10
  -2  11   9   93.69    5.20
  -2  11  -9   97.99    5.30
  -2  11  -9  100.09    4.70
   2  11   9  106.19    5.30
   3  11   0    0.00    0.50
  -3  11   0    0.10    0.90
   3  11   0    1.40    0.90
   3  11   0    1.90    1.10
  -3  11   0   -0.70    0.70
  -3  11   0   -0.40    0.80
  -3  11   0    0.10    0.80
   3  11   0    1.10    0.50
  -3  11   2  111.09    4.20
  -3  11   2  121.09    4.20
  -3  11   2  114.29    4.20
   3 -11   2  114.49    3.50
  -3  11   2  112.49    4.10
   3  11  -2  111.39    3.90
   3  11  -2  104.99    4.40
   3  11   2  119.09    3.80
   3  11   2  114.79    3.70
  -3  11  -2  111.09    4.10
  -3  11  -2  118.29    4.50
  -3  11  -2  117.99    4.00
   3  11  -4   23.70    1.80
   3 -11   4   31.40    1.70
   3  11  -4   23.00    2.30
  -3  11   4   22.80    2.20
   3 -11   4   26.20    1.80
  -3  11   4   21.10    2.10
  -3  11  -4   25.10    2.00
   3  11   4   18.50    1.90
  -3  11  -4   25.00    2.40
  -3  11  -4   23.10    2.10
   3 -11   6   10.90    1.50
  -3  11   6    8.40    1.80
  -3  11   6    9.60    1.80
   3  11  -6    9.50    1.80
  -3  11  -6    7.90    1.60
  -3  11  -6    8.20    1.80
   3  11   6   10.60    1.80
  -3  11  -6    9.90    1.50
  -3  11   8   67.79    4.20
  -3  11   8   71.19    4.30
   3  11  -8   71.09    4.10
  -3  11  -8   73.99    4.50
   3  11   8   74.99    4.40
  -3  11  -8   70.49    3.90
  -3  11  -8   65.59    3.60
  -4  11   1  530.05   13.50
  -4  11   1  520.15   13.50
   4 -11   1  540.55   13.10
  -4  11   1  518.05   13.40
   4  11  -1  546.85   13.90
  -4  11   1  537.95   13.50
   4  11  -1  534.15   13.10
  -4  11  -1  527.85   13.70
   4  11   1  537.25   12.70
  -4  11  -1  527.75   13.40
  -4  11  -1  516.45   13.50
   4  11   1  531.55   12.70
   4 -11   3  225.38    6.10
  -4  11   3  214.08    6.90
   4  11  -3  226.18    7.10
  -4  11   3  221.18    6.90
   4  11  -3  228.18    6.30
  -4  11   3  219.48    6.60
  -4  11  -3  220.68    6.60
  -4  11  -3  218.18    7.00
   4  11   3  225.88    6.40
  -4  11  -3  234.88    6.90
  -4  11   5  391.36   11.10
  -4  11   5  391.06   11.10
   4  11  -5  403.66   11.10
   4 -11   5  385.06   10.40
   4  11   5  370.76   10.70
  -4  11  -5  387.96   10.60
  -4  11  -5  400.46   11.30
  -4  11  -5  401.56   10.90
   4  11  -7  224.48    7.60
  -4  11   7  220.88    7.80
  -4  11   7  217.38    7.80
   4 -11   7  219.08    7.10
  -4  11  -7  222.18    7.90
  -4  11  -7  217.58    7.40
   4  11   7  226.48    7.60
  -4  11  -7  216.98    7.10
  -4  11   9  135.19    6.20
  -4  11   9  145.69    6.50
  -4  11  -9  130.29    5.60
   4  11   9  131.29    6.10
  -4  11  -9  133.19    6.40
  -4  11  -9  123.69    5.40
  -5  11   0    0.20    0.90
  -5  11   0    1.10    0.90
   5  11   0    0.90    1.10
   5 -11   0    0.60    0.90
  -5  11   0   -0.50    0.80
  -5  11   0   -0.20    0.80
  -5  11   2   99.39    3.80
  -5  11   2  104.89    4.00
   5 -11   2   94.59    3.40
   5  11  -2   97.29    3.40
  -5  11   2   93.79    3.60
  -5  11   2   87.99    3.80
   5  11  -2   94.99    4.00
   5  11   2  101.59    3.30
  -5  11  -2  102.69    4.10
  -5  11  -2   97.79    3.90
  -5  11  -2   86.69    3.70
   5 -11   4   58.69    3.00
   5 -11   4   55.79    2.40
  -5  11   4   55.19    3.10
  -5  11   4   53.09    3.10
   5  11  -4   54.09    3.20
  -5  11  -4   52.49    2.80
   5  11   4   58.89    2.90
  -5  11  -4   54.69    3.00
  -5  11  -4   64.09    3.50
   5 -11   6   23.10    2.30
  -5  11   6   19.60    2.40
  -5  11   6   12.80    2.20
   5  11  -6   17.80    2.30
  -5  11  -6   19.00    2.30
  -5  11  -6   15.20    2.30
   5  11   6   18.10    2.20
  -5  11  -6   16.80    2.00
  -5  11   8   55.19    3.90
   5 -11   8   61.99    3.50
  -5  11   8   65.39    4.30
  -5  11  -8   65.59    3.80
   5  11   8   64.29    4.00
  -5  11  -8   57.49    3.60
  -5  11  -8   62.49    4.10
   6 -11   1  179.58    5.60
   6  11  -1  179.38    5.90
  -6  11   1  173.38    5.80
  -6  11   1  164.88    5.50
  -6  11   1  164.98    5.30
  -6  11   1  172.48    5.80
  -6  11  -1  166.38    5.60
  -6  11  -1  166.98    5.70
  -6  11  -1  176.88    5.70
   6 -11  -1  181.38    5.80
  -6  11   3  291.67    8.70
  -6  11   3  293.37    8.70
   6  11  -3  292.17    8.60
  -6  11   3  292.07    8.20
   6 -11   3  297.87    8.00
  -6  11  -3  283.97    8.50
   6  11   3  294.27    7.90
  -6  11  -3  280.07    8.40
  -6  11  -3  287.07    8.60
   6 -11   5  119.19    4.20
  -6  11   5  120.89    5.10
  -6  11   5  119.09    5.00
   6  11  -5  137.09    5.00
   6 -11   5  118.59    4.70
  -6  11  -5  134.29    5.00
  -6  11  -5  118.69    5.10
   6  11   5  115.29    4.50
  -6  11  -5  117.49    4.80
  -6  11   7  132.19    5.90
  -6  11   7  123.79    5.70
   6 -11   7  131.59    5.30
  -6  11  -7  137.49    5.50
  -6  11  -7  132.59    6.00
   6  11   7  128.29    5.40
  -6  11  -7  129.69    5.50
  -7  11   0   -0.40    0.90
  -7  11   0    1.20    1.10
  -7  11   0   -0.80    0.80
   7 -11   0   -0.40    1.00
  -7  11   2   42.40    2.40
  -7  11   2   37.80    2.60
   7 -11   2   38.00    2.40
  -7  11   2   43.80    2.80
   7  11  -2   38.00    2.60
  -7  11  -2   39.70    2.60
   7 -11  -2   41.80    2.80
  -7  11  -2   44.70    2.60
  -7  11  -2   40.20    2.60
  -7  11   4   46.30    3.10
  -7  11   4   43.60    3.00
   7 -11   4   46.70    2.60
   7 -11   4   47.20    3.00
   7  11  -4   51.79    3.00
  -7  11  -4   48.20    3.00
  -7  11  -4   49.70    3.10
   7  11   4   47.70    2.60
  -7  11  -4   47.20    3.10
  -7  11   6   23.60    2.70
   7 -11   6   26.40    2.70
  -7  11   6   24.10    2.70
  -7  11  -6   22.40    2.70
  -7  11  -6   21.30    2.50
  -7  11  -6   23.80    2.60
   7  11   6   20.00    2.30
  -7  11   8   44.40    4.00
  -7  11   8   45.00    4.10
   7 -11   8   48.10    3.30
  -7  11  -8   38.80    3.80
  -7  11  -8   40.10    3.70
   7  11   8   45.00    3.90
  -7  11  -8   39.10    3.50
   8 -11   1  257.97    7.80
  -8  11   1  243.58    7.40
  -8  11   1  243.08    7.10
  -8  11   1  246.58    7.90
   8 -11  -1  255.57    8.00
  -8  11  -1  260.47    7.50
  -8  11  -1  255.77    7.90
  -8  11  -1  254.07    7.60
  -8  11   3  106.09    4.60
  -8  11   3  106.69    4.60
   8 -11   3  111.59    4.40
   8  11  -3  110.59    4.40
  -8  11   3  110.99    4.10
  -8  11  -3  106.49    4.40
  -8  11  -3  119.29    4.80
  -8  11  -3  113.09    4.60
  -8  11   5  149.29    6.00
   8 -11   5  142.59    5.30
  -8  11   5  154.78    6.00
   8 -11   5  152.68    5.90
   8  11   5  158.88    5.50
  -8  11  -5  154.28    6.00
  -8  11  -5  160.98    6.00
  -8  11  -5  153.58    5.90
  -8  11   7   62.09    4.00
   8 -11   7   57.29    3.80
  -8  11   7   61.49    4.10
  -8  11  -7   61.99    4.20
  -8  11  -7   60.59    4.00
  -8  11  -7   59.49    3.80
   8  11   7   55.09    3.60
   9 -11   0    2.70    1.40
  -9  11   0   -0.20    0.80
  -9  11   0   -2.00    0.80
  -9  11   0    0.50    1.20
  -9  11   2   74.99    3.30
   9 -11   2   72.79    3.60
  -9  11   2   68.79    3.70
  -9  11   2   74.99    3.90
  -9  11  -2   79.89    3.80
  -9  11  -2   80.19    3.60
   9 -11  -2   74.69    4.00
  -9  11  -2   76.09    3.90
  -9  11   4   21.60    2.60
  -9  11   4   25.70    2.70
   9 -11   4   19.50    2.30
   9 -11   4   18.90    2.50
  -9  11  -4   21.40    2.40
  -9  11  -4   20.30    2.50
  -9  11  -4   21.50    2.50
   9 -11  -4   20.20    2.60
   9 -11   6    1.30    1.50
  -9  11   6    2.90    1.80
   9 -11   6    0.80    1.30
  -9  11   6    1.20    1.60
  -9  11  -6   -0.60    1.30
  -9  11  -6    0.90    1.60
   9  11   6    2.50    1.40
  -9  11  -6   -2.10    1.40
 -10  11   1  263.37    7.80
  10 -11   1  255.37    8.40
 -10  11   1  265.27    8.50
  10 -11  -1  257.27    8.70
 -10  11  -1  267.97    8.00
 -10  11  -1  269.47    8.60
 -10  11   3  328.97    9.90
 -10  11   3  322.97    9.90
 -10  11   3  325.37    8.90
  10 -11   3  324.07    9.60
 -10  11  -3  321.77    9.90
 -10  11  -3  321.57    9.50
 -10  11  -3  312.27    9.50
  10 -11  -3  302.97   10.00
 -10  11   5  128.89    5.50
  10 -11   5  129.19    5.60
 -10  11   5  122.99    5.40
  10 -11   5  107.99    4.80
 -10  11  -5  120.09    5.30
 -10  11  -5  121.19    5.60
 -10  11  -5  123.99    5.50
  10 -11  -5  125.39    5.70
 -11  11   0    1.00    1.00
 -11  11   0   -1.00    1.40
  11 -11   0    1.00    1.60
 -11  11   2   46.80    2.70
 -11  11   2   49.99    3.40
  11 -11   2   52.39    3.70
  11 -11  -2   42.90    3.80
 -11  11  -2   47.70    3.40
 -11  11  -2   48.70    3.00
 -11  11   4    7.80    1.90
 -11  11   4    9.70    2.00
  11 -11   4    7.70    2.20
  11 -11   4    6.90    1.90
 -11  11  -4    7.20    1.70
  11 -11  -4    8.20    2.20
 -11  11  -4    9.00    2.10
 -11  11  -4    6.00    1.70
 -11  11   6    2.40    1.70
  11 -11   6    0.70    1.30
  11 -11   6    6.30    2.20
 -11  11   6    2.30    1.80
 -11  11  -6    3.50    1.90
  11 -11  -6    2.20    1.90
 -11  11  -6    2.60    1.60
 -11  11  -6    1.00    1.60
 -12  11   1  201.78    7.20
  12 -11   1  195.08    7.30
 -12  11  -1  190.38    6.50
 -12  11  -1  184.38    7.10
  12 -11  -1  181.48    7.40
 -12  11   3  135.49    5.90
  12 -11   3  134.79    5.70
  12 -11   3  137.69    6.20
 -12  11  -3  124.49    5.80
  12 -11  -3  139.89    6.20
 -12  11  -3  129.69    5.40
 -12  11   5  148.69    6.30
  12 -11   5  156.18    6.20
  12 -11   5  150.38    6.70
 -12  11   5  151.18    6.40
  12 -11  -5  134.59    6.40
 -12  11  -5  158.18    6.70
 -12  11  -5  169.88    6.50
  13 -11   0   -0.20    1.60
 -13  11   0    1.40    1.50
  13 -11   2   18.10    2.70
 -13  11   2   26.20    3.00
 -13  11  -2   16.80    2.60
  13 -11  -2   17.90    3.00
 -13  11  -2   23.60    2.50
 -13  11   4   35.60    3.40
  13 -11   4   29.90    3.70
  13 -11   4   33.20    3.40
 -13  11  -4   36.60    3.80
  13 -11  -4   34.10    3.70
 -13  11  -4   31.70    3.10
  14 -11   1   32.00    3.70
 -14  11   1   37.60    3.60
  14 -11  -1   29.80    3.50
 -14  11  -1   40.60    3.80
  14 -11   3   73.39    5.00
  14 -11   3   82.89    4.90
 -14  11   3   82.29    4.50
 -14  11  -3   73.79    4.10
  14 -11  -3   74.19    5.10
 -14  11  -3   83.89    4.90
 -15  11   0   -1.50    1.30
  15 -11   0    1.10    2.00
   0  12   0  739.63   18.80
   0  12   0  773.42   17.90
   0  12   0  758.32   17.90
   0  12   0  744.33   18.40
   0  12  -2  338.57    8.60
   0  12  -2  346.27    9.80
   0  12   2  346.17    9.40
   0  12   2  339.07    9.10
   0  12  -2  330.97    9.20
   0  12   2  332.67    9.00
   0  12  -4    1.20    1.00
   0  12  -4    1.90    1.20
   0  12   4    2.30    1.10
   0  12  -4    1.30    0.70
   0  12   4    1.20    1.00
   0  12  -6   36.40    3.20
   0  12   6   39.50    3.30
   0  12  -6   28.60    2.50
   0  12  -8    2.30    1.30
   0  12  -8    7.40    1.90
   0  12   8    3.80    1.80
   1  12  -1  368.86    9.90
  -1  12   1  374.06    9.80
   1 -12   1  388.86    9.20
   1  12  -1  366.56   10.40
  -1  12   1  383.66   10.10
   1  12  -1  365.86    9.20
  -1  12   1  363.16    9.70
  -1  12   1  364.86   10.20
   1  12   1  374.36    9.60
  -1  12  -1  386.36    9.60
  -1  12  -1  358.96   10.00
   1  12   1  372.66   10.10
  -1  12  -1  375.76   10.40
   1  12   1  371.06   10.40
   1  12   1  375.56    9.60
  -1  12   3   83.19    3.50
   1  12  -3   89.69    2.80
   1  12  -3   84.59    3.40
  -1  12   3   80.39    3.50
   1  12  -3   82.39    3.90
   1  12   3   85.59    3.50
   1  12   3   88.39    3.50
  -1  12  -3   87.49    3.60
  -1  12  -3   78.89    3.80
  -1  12  -3   93.59    3.20
   1 -12   5  205.58    7.40
  -1  12   5  201.98    6.80
   1  12  -5  203.68    7.00
   1  12  -5  211.78    6.40
  -1  12   5  194.78    6.70
   1  12   5  195.58    6.60
  -1  12  -5  199.48    5.90
  -1  12  -5  210.98    6.60
  -1  12  -5  201.48    7.00
  -1  12   7   -0.40    1.50
   1  12  -7    6.70    1.50
   1  12  -7    4.50    1.70
   1  12   7    2.90    1.60
  -1  12  -7    1.00    1.10
  -1  12  -7    2.50    1.60
  -1  12   9   36.00    3.80
   1  12  -9   37.80    3.60
  -1  12   9   29.50    3.40
  -1  12  -9   28.90    3.40
   1  12   9   35.80    3.70
  -1  12  -9   33.90    3.10
   2  12   0 2228.18   50.89
   2  12   0 2221.38   51.59
  -2  12   0 2255.67   51.99
  -2  12   0 2265.57   51.79
   2  12   0 2312.27   50.89
  -2  12   0 2295.37   51.49
   2  12   0 2282.67   52.19
  -2  12   0 2280.77   51.49
  -2  12   2  158.28    5.30
  -2  12   2  160.58    5.30
   2  12  -2  166.68    5.90
  -2  12   2  164.18    5.40
   2 -12   2  169.78    4.60
   2  12  -2  150.48    5.10
   2  12  -2  168.08    4.40
  -2  12  -2  163.18    5.70
  -2  12  -2  166.68    5.10
   2  12   2  168.18    5.10
  -2  12  -2  173.08    5.50
   2  12   2  165.98    5.00
   2 -12   4  180.38    5.30
  -2  12   4  175.98    6.00
   2  12  -4  173.18    5.50
  -2  12   4  173.78    5.90
   2  12  -4  173.68    6.10
  -2  12  -4  179.48    6.30
  -2  12  -4  175.08    5.30
   2  12   4  165.48    5.60
  -2  12  -4  184.08    5.90
  -2  12   6  180.48    6.70
  -2  12   6  190.98    6.80
   2  12  -6  183.38    6.80
   2  12  -6  183.18    6.00
  -2  12  -6  195.68    7.00
  -2  12  -6  191.18    6.40
  -2  12  -6  183.88    5.90
   2  12   6  190.58    6.60
  -2  12   8   56.09    3.90
   2  12  -8   49.90    3.70
  -2  12   8   50.89    4.20
  -2  12  -8   51.39    4.00
  -2  12  -8   51.49    3.30
   2  12   8   53.89    3.80
   3 -12   1   90.49    3.30
  -3  12   1   92.29    3.70
   3  12  -1   94.59    4.10
  -3  12   1   88.99    3.70
   3  12  -1   93.19    3.60
  -3  12   1   91.89    3.80
  -3  12   1   92.89    3.80
   3  12   1   93.19    3.70
   3  12   1   98.19    3.20
  -3  12  -1   96.39    3.80
  -3  12  -1   95.09    4.00
  -3  12  -1   96.39    3.60
   3  12   1   94.59    3.20
   3  12  -3  298.77    8.20
  -3  12   3  295.37    8.60
  -3  12   3  299.17    8.50
   3 -12   3  308.57    7.60
  -3  12   3  298.37    8.70
   3  12  -3  296.37    9.00
  -3  12  -3  299.07    9.00
  -3  12  -3  307.47    8.30
  -3  12  -3  296.27    8.60
   3  12   3  302.27    8.30
   3  12  -5   17.20    2.20
   3  12  -5   19.30    1.80
  -3  12   5   22.90    2.40
   3 -12   5   19.20    1.80
  -3  12   5   19.30    2.30
  -3  12  -5   15.50    1.80
  -3  12  -5   17.60    2.30
   3  12   5   18.60    2.10
  -3  12  -5   17.30    2.10
  -3  12   7  147.69    6.20
   3  12  -7  156.68    6.30
  -3  12   7  143.99    6.20
  -3  12  -7  166.38    6.70
   3  12   7  156.68    6.20
  -3  12  -7  164.58    6.10
  -3  12  -7  159.08    5.60
  -4  12   0    8.20    1.50
  -4  12   0    9.50    1.40
   4  12   0    9.20    1.60
   4  12   0   11.50    1.50
  -4  12   0   10.20    1.50
   4 -12   0   10.10    1.40
  -4  12   0    8.10    1.40
   4  12  -2 1551.94   36.20
  -4  12   2 1574.74   36.80
  -4  12   2 1601.84   36.70
  -4  12   2 1573.94   36.60
   4 -12   2 1556.44   35.90
   4  12  -2 1589.24   37.20
  -4  12   2 1537.65   36.70
   4  12   2 1622.54   36.10
   4  12   2 1581.14   36.00
  -4  12  -2 1547.05   36.90
  -4  12  -2 1570.64   36.50
  -4  12  -2 1596.14   36.80
  -4  12   4  144.89    5.40
   4  12  -4  148.09    4.70
   4 -12   4  139.09    4.90
   4  12  -4  145.99    5.50
  -4  12   4  147.99    5.40
  -4  12  -4  146.09    5.00
   4  12   4  148.39    5.10
  -4  12  -4  144.49    5.20
  -4  12  -4  140.09    5.50
   4 -12   6   55.89    3.10
  -4  12   6   59.29    3.60
   4  12  -6   62.99    3.60
  -4  12   6   64.09    3.90
  -4  12  -6   60.69    3.40
  -4  12  -6   59.89    3.20
  -4  12  -6   54.69    3.80
   4  12   6   63.09    3.50
  -4  12   8    1.80    1.70
   4  12  -8    5.80    1.80
  -4  12   8    3.30    1.80
  -4  12  -8    1.50    1.40
   4  12   8    2.10    1.70
  -4  12  -8    6.70    1.60
  -4  12  -8    3.60    1.80
  -5  12   1  315.07    8.70
  -5  12   1  306.07    8.90
   5  12  -1  303.97    9.10
   5  12  -1  303.47    8.20
   5 -12   1  309.87    8.40
  -5  12   1  309.37    8.90
  -5  12   1  321.47    8.80
  -5  12  -1  296.37    8.70
  -5  12  -1  311.27    8.80
  -5  12  -1  306.37    8.90
   5 -12   3  274.07    7.60
   5  12  -3  286.37    7.60
  -5  12   3  285.87    8.50
  -5  12   3  262.37    8.30
   5  12  -3  278.77    8.50
  -5  12   3  282.97    8.10
   5  12   3  276.37    7.70
  -5  12  -3  287.87    8.40
  -5  12  -3  275.87    8.50
  -5  12  -3  287.47    8.20
   5 -12   5   16.60    1.90
  -5  12   5   16.80    2.20
  -5  12   5   14.40    2.20
   5  12  -5   20.90    2.50
  -5  12  -5   16.10    2.10
   5  12   5   20.80    2.20
  -5  12  -5   15.50    2.20
  -5  12  -5   17.10    2.00
   5 -12   7   30.90    2.80
  -5  12   7   33.00    3.20
  -5  12   7   27.40    3.20
   5  12  -7   33.30    3.00
   5  12   7   34.60    3.20
  -5  12  -7   24.70    3.00
  -5  12  -7   28.00    2.70
  -5  12  -7   31.60    3.10
  -6  12   0 1512.95   35.80
   6 -12   0 1509.95   35.60
  -6  12   0 1543.35   35.60
  -6  12   0 1532.45   35.70
   6 -12   2   45.90    2.50
  -6  12   2   43.20    2.70
  -6  12   2   44.70    2.80
   6  12  -2   45.70    3.00
  -6  12   2   41.90    2.50
  -6  12  -2   40.50    2.60
  -6  12  -2   42.00    2.70
  -6  12  -2   47.20    2.80
  -6  12   4  154.38    5.70
  -6  12   4  152.08    5.60
   6 -12   4  146.59    5.40
   6  12  -4  160.18    5.70
   6 -12   4  144.59    4.70
   6  12   4  144.29    5.00
  -6  12  -4  151.98    5.40
  -6  12  -4  138.99    5.60
  -6  12  -4  141.39    5.40
  -6  12   6   71.19    4.10
  -6  12   6   68.79    4.00
   6  12  -6   79.09    5.90
   6 -12   6   71.99    3.70
  -6  12  -6   68.69    4.10
  -6  12  -6   71.89    3.90
  -6  12  -6   65.99    3.70
   6  12   6   69.49    3.70
  -6  12   8   58.69    4.60
   6 -12   8   47.90    3.40
  -6  12   8   56.49    4.60
  -6  12  -8   49.40    3.40
   6  12   8   48.40    3.60
  -6  12  -8   52.69    4.00
  -6  12  -8   40.40    3.50
  -7  12   1  156.58    5.50
  -7  12   1  148.79    5.40
  -7  12   1  133.79    4.90
  -7  12   1  139.19    4.80
   7 -12   1  138.39    5.00
  -7  12  -1  139.09    5.10
   7 -12  -1  143.99    5.30
  -7  12  -1  130.79    5.20
  -7  12  -1  147.69    5.20
   7  12  -3   22.50    2.40
  -7  12   3   24.20    2.50
  -7  12   3   24.70    2.20
   7 -12   3   24.00    2.10
  -7  12   3   20.80    2.40
  -7  12  -3   20.60    2.20
  -7  12  -3   26.40    2.50
  -7  12  -3   24.50    2.50
  -7  12   5  220.88    7.70
  -7  12   5  228.48    7.80
   7 -12   5  230.78    6.80
   7 -12   5  223.08    7.40
   7  12   5  229.08    7.20
  -7  12  -5  237.58    8.00
  -7  12  -5  237.28    7.70
  -7  12  -5  225.98    7.60
  -7  12   7    6.40    2.10
   7 -12   7   10.40    2.00
  -7  12   7    6.50    2.20
  -7  12  -7    6.20    2.00
  -7  12  -7    9.50    2.00
   7  12   7   10.20    2.10
  -7  12  -7    7.70    2.20
   8 -12   0  684.63   17.40
  -8  12   0  668.13   17.10
  -8  12   0  669.53   17.50
  -8  12   0  677.93   16.80
   8 -12   2  368.56   10.30
  -8  12   2  367.46   10.70
  -8  12   2  380.56   10.80
  -8  12   2  362.76   10.20
  -8  12  -2  378.76   10.50
  -8  12  -2  341.97   10.30
   8 -12  -2  376.16   10.80
  -8  12  -2  376.16   10.70
  -8  12   4    1.60    1.40
   8 -12   4    0.90    1.10
   8 -12   4    0.70    1.40
  -8  12   4   -0.60    1.30
  -8  12  -4    0.80    1.20
  -8  12  -4    2.20    1.40
  -8  12  -4    1.40    1.40
   8 -12   6    8.10    2.00
  -8  12   6    5.30    1.90
  -8  12   6    3.10    1.70
  -8  12  -6    7.50    2.10
  -8  12  -6    6.90    1.90
   8  12   6    8.40    1.80
  -8  12  -6    5.90    1.90
  -9  12   1  212.68    7.20
   9 -12   1  213.38    7.00
  -9  12   1  195.48    6.50
  -9  12  -1  205.58    6.60
   9 -12  -1  215.68    7.30
  -9  12  -1  206.28    7.20
  -9  12  -1  206.18    6.90
  -9  12   3   99.69    4.10
   9 -12   3  106.79    4.40
  -9  12   3  107.09    4.80
  -9  12   3  103.39    4.70
   9 -12  -3   96.09    4.80
  -9  12  -3   99.49    4.50
  -9  12  -3  106.69    4.80
  -9  12  -3  101.29    4.50
   9 -12   5   61.39    4.00
   9 -12   5   62.39    3.30
  -9  12   5   65.69    4.00
  -9  12   5   77.59    4.30
  -9  12  -5   70.69    4.00
  -9  12  -5   59.49    3.80
  -9  12  -5   64.09    3.80
  -9  12   7    2.20    1.70
   9 -12   7    3.00    1.80
  -9  12   7    1.80    1.80
  -9  12  -7    0.50    1.70
   9  12   7    3.00    1.40
  -9  12  -7   -1.40    1.30
  -9  12  -7    1.70    1.80
 -10  12   0  505.05   14.40
 -10  12   0  525.45   13.80
  10 -12   0  545.35   14.70
  10 -12   2   51.59    3.30
 -10  12   2   48.50    3.40
 -10  12   2   53.09    2.90
 -10  12  -2   47.40    3.10
  10 -12  -2   49.90    3.60
 -10  12  -2   57.89    3.60
 -10  12  -2   54.09    3.20
 -10  12   4  100.69    4.90
  10 -12   4   98.79    4.60
 -10  12   4  105.09    5.00
  10 -12   4  106.29    5.10
 -10  12  -4  101.59    4.80
  10 -12  -4   97.99    5.20
 -10  12  -4   99.89    4.80
 -10  12  -4  107.29    5.10
 -10  12   6   58.49    3.90
  10 -12   6   56.19    3.90
 -10  12   6   55.29    3.90
 -10  12  -6   53.09    3.90
  10 -12  -6   66.09    4.30
 -10  12  -6   56.79    4.10
 -10  12  -6   56.09    4.00
  11 -12   1   75.79    4.30
 -11  12   1   80.79    4.30
 -11  12   1   80.99    3.70
 -11  12  -1   75.89    4.30
  11 -12  -1   77.09    4.40
 -11  12  -1   89.19    4.10
 -11  12   3  187.78    7.00
  11 -12   3  180.28    7.10
  11 -12   3  174.68    6.60
 -11  12  -3  176.58    6.90
 -11  12  -3  172.58    6.50
  11 -12  -3  156.78    6.90
 -11  12   5    2.90    1.70
 -11  12   5    4.10    1.80
  11 -12   5    5.00    2.00
  11 -12   5    5.00    1.60
 -11  12  -5    3.80    1.70
  11 -12  -5    3.10    2.00
 -11  12  -5    2.00    1.70
 -11  12  -5    3.70    1.60
 -12  12   0   80.19    3.70
  12 -12   0   78.49    4.80
 -12  12   0   71.59    4.20
 -12  12   2  672.83   18.50
  12 -12   2  686.63   18.50
 -12  12  -2  706.43   18.80
  12 -12  -2  706.23   19.00
 -12  12  -2  670.13   17.90
  12 -12   4   41.70    4.10
  12 -12   4   52.29    4.00
 -12  12   4   47.20    3.90
  12 -12  -4   43.60    4.10
 -12  12  -4   40.30    3.50
 -12  12  -4   42.70    3.90
  13 -12   1   87.29    4.80
 -13  12   1   84.79    4.60
 -13  12  -1   78.99    4.00
 -13  12  -1   79.39    4.60
  13 -12  -1   77.59    4.80
  13 -12   3   60.99    5.00
 -13  12   3   59.39    4.00
  13 -12   3   57.49    4.00
 -13  12  -3   58.69    4.20
  13 -12  -3   55.19    4.70
 -13  12  -3   57.59    3.60
 -14  12   0  568.44   16.10
  14 -12   0  551.14   16.30
  14 -12   2    4.50    2.10
 -14  12   2    6.80    2.00
  14 -12   2    6.00    2.50
  14 -12  -2    6.20    2.50
 -14  12  -2    4.30    2.10
   0  13  -1  125.79    4.70
   0  13  -1  129.79    5.10
   0  13  -1  136.69    4.20
   0  13   1  137.39    5.20
   0  13   1  135.29    4.40
   0  13   1  136.29    4.50
   0  13  -3  406.56   11.50
   0  13  -3  408.96   10.20
   0  13   3  410.06   10.90
   0  13   3  397.46   10.90
   0  13  -3  411.26   11.00
   0  13  -5   56.89    3.10
   0  13   5   54.79    3.20
   0  13  -5   58.49    3.50
   0  13   5   57.59    3.30
   0  13   7  239.08    8.30
   0  13  -7  239.58    7.60
   0  13  -7  231.18    8.30
  -1  13   0    0.10    0.70
   1  13   0   -0.20    0.60
   1  13   0    0.00    0.90
   1  13   0    0.00    0.60
   1  13   0   -0.50    1.10
  -1  13   0    1.00    1.00
  -1  13   0    0.50    1.10
  -1  13   0   -0.20    0.80
   1  13  -2  139.59    4.90
  -1  13   2  145.59    4.80
  -1  13   2  134.89    4.80
  -1  13   2  145.89    5.10
   1  13  -2  140.29    4.10
   1  13  -2  144.69    5.40
   1  13   2  142.99    5.10
   1  13   2  139.59    4.70
  -1  13  -2  150.28    5.10
   1  13   2  140.69    4.70
  -1  13  -2  146.49    4.50
  -1  13  -2  131.79    5.30
   1  13  -4   13.90    2.00
  -1  13   4   14.40    1.90
   1  13  -4   18.70    1.90
  -1  13   4   24.70    2.40
   1 -13   4   18.00    1.50
  -1  13  -4   15.60    2.20
   1  13   4   18.30    2.00
  -1  13  -4   19.70    1.70
  -1  13  -4   20.90    2.10
   1  13   4   14.80    1.90
  -1  13   6   -0.70    1.30
   1  13  -6    1.00    1.40
  -1  13   6    0.70    1.50
   1  13  -6    0.80    1.10
  -1  13  -6    1.00    1.40
  -1  13  -6   -0.10    1.00
   1  13   6    1.70    1.40
  -1  13   8   97.39    5.10
  -1  13   8   95.29    5.00
   1  13  -8  106.09    5.30
   1  13   8   90.29    4.90
  -1  13  -8   94.79    5.10
  -1  13  -8   95.99    4.50
  -2  13   1  328.97    9.60
   2  13  -1  342.37    9.30
  -2  13   1  327.57    9.20
   2 -13   1  345.77    8.60
  -2  13   1  356.06    9.50
   2  13  -1  344.37    8.40
  -2  13   1  320.97    9.10
   2  13  -1  339.87    9.90
   2  13   1  349.27    9.90
  -2  13  -1  311.37    9.60
   2  13   1  328.47    9.30
   2  13   1  334.77    8.70
  -2  13  -1  337.47    9.40
  -2  13  -1  338.17    9.00
   2  13   1  331.07    8.70
  -2  13   3  696.43   17.30
  -2  13   3  683.63   17.30
  -2  13   3  658.13   17.20
   2  13  -3  688.23   17.70
   2  13  -3  694.93   17.00
  -2  13  -3  683.53   17.70
  -2  13  -3  684.33   16.70
   2  13   3  682.73   16.90
   2  13   3  671.53   16.90
  -2  13  -3  704.33   17.30
  -2  13   5  161.78    5.90
   2 -13   5  161.48    5.10
   2  13  -5  146.09    6.00
  -2  13   5  153.58    5.80
   2  13  -5  159.68    5.40
  -2  13  -5  164.58    5.20
   2  13   5  151.78    5.60
  -2  13  -5  154.18    6.20
  -2  13  -5  162.08    5.70
  -2  13   7  195.48    7.40
  -2  13   7  190.78    7.30
   2  13  -7  191.28    7.30
  -2  13  -7  195.38    7.50
   2  13   7  185.38    7.10
  -2  13  -7  198.98    6.80
   3 -13   0    2.40    0.90
  -3  13   0    1.30    1.10
   3  13   0    0.60    0.90
  -3  13   0    1.10    1.10
   3  13   0    1.00    0.60
  -3  13   0   -0.10    0.80
  -3  13   0   -0.50    0.80
   3  13   0    1.70    1.30
   3  13  -2  161.28    5.30
  -3  13   2  164.18    5.50
   3 -13   2  163.48    4.70
  -3  13   2  158.28    5.50
  -3  13   2  158.48    5.40
   3  13  -2  162.78    5.90
   3  13   2  160.98    5.00
  -3  13  -2  159.08    5.20
  -3  13  -2  161.08    5.50
   3  13   2  160.68    5.00
  -3  13  -2  158.28    5.80
   3  13  -4  289.67    8.10
  -3  13   4  292.27    8.70
  -3  13   4  290.47    8.80
   3 -13   4  293.37    8.00
   3  13  -4  277.37    8.90
   3  13   4  287.87    8.40
  -3  13  -4  298.37    8.60
  -3  13  -4  283.97    9.00
  -3  13  -4  273.17    8.00
   3  13  -6    7.90    1.90
  -3  13   6    7.40    1.90
  -3  13   6    4.90    1.70
   3  13   6    7.10    1.70
  -3  13  -6   10.20    2.00
  -3  13  -6    5.50    1.60
  -3  13  -6    7.50    1.50
  -3  13   8   27.40    3.30
  -3  13   8   25.60    3.20
   3  13  -8   25.90    3.00
  -3  13  -8   27.80    3.00
  -3  13  -8   29.30    3.40
   3  13   8   26.90    3.30
  -4  13   1  726.53   18.10
   4  13  -1  772.42   18.80
   4  13  -1  710.03   17.70
  -4  13   1  718.53   18.20
  -4  13   1  730.53   18.20
  -4  13   1  721.73   18.20
   4 -13   1  741.93   17.60
  -4  13  -1  703.33   18.10
  -4  13  -1  727.53   18.00
   4  13   1  718.43   18.50
   4  13   1  738.63   17.60
  -4  13  -1  727.13   18.40
  -4  13   3  707.63   17.90
   4  13  -3  708.13   18.20
   4 -13   3  722.93   16.80
  -4  13   3  704.73   17.90
   4  13  -3  705.03   17.20
  -4  13   3  703.43   17.60
   4  13   3  698.63   17.20
  -4  13  -3  687.13   17.40
  -4  13  -3  682.03   18.10
   4  13   3  691.43   17.20
  -4  13  -3  712.03   17.80
  -4  13   5  240.78    8.10
   4  13  -5  262.57    8.30
   4 -13   5  240.48    7.40
  -4  13   5  257.07    8.30
  -4  13  -5  251.57    7.60
  -4  13  -5  255.27    8.50
   4  13   5  243.48    7.70
  -4  13  -5  262.57    8.10
  -4  13   7  248.28    8.70
  -4  13   7  247.68    8.60
   4  13  -7  236.38    8.30
  -4  13  -7  235.08    8.70
  -4  13  -7  243.18    7.80
   4  13   7  242.18    8.30
  -4  13  -7  257.57    8.40
   5 -13   0   -0.40    0.90
  -5  13   0   -1.00    1.00
  -5  13   0   -0.40    1.00
  -5  13   0    0.70    1.00
   5 -13   2   19.50    1.70
  -5  13   2   15.00    1.90
  -5  13   2   19.10    2.00
   5  13  -2   21.20    1.80
   5  13  -2   16.00    2.20
  -5  13   2   15.50    2.10
  -5  13  -2   13.00    1.80
   5  13   2   22.40    1.80
  -5  13  -2   14.00    2.00
  -5  13  -2   18.40    2.00
   5 -13   4   15.40    1.90
  -5  13   4   20.40    2.40
  -5  13   4   16.20    2.20
   5  13  -4   18.30    2.30
  -5  13  -4   16.90    2.40
  -5  13  -4   20.30    2.10
   5  13   4   18.80    1.90
  -5  13  -4   17.60    2.20
  -5  13   6   44.10    3.70
   5  13  -6   40.90    3.50
   5 -13   6   44.90    2.90
  -5  13   6   50.59    3.50
  -5  13  -6   46.90    3.50
  -5  13  -6   49.20    3.10
  -5  13  -6   54.49    3.50
  -5  13   8   17.30    2.80
  -5  13   8   23.20    3.20
  -5  13  -8   24.20    2.90
   5  13   8   20.60    2.90
  -5  13  -8   18.20    2.40
  -5  13  -8   13.20    2.60
   6 -13   1  357.26    9.90
   6  13  -1  365.96   10.60
  -6  13   1  368.46   10.00
  -6  13   1  356.66   10.30
  -6  13   1  362.86   10.30
  -6  13   1  349.96   10.10
   6 -13  -1  372.96   10.20
  -6  13  -1  366.26   10.30
  -6  13  -1  365.96   10.30
  -6  13  -1  344.77   10.20
  -6  13   3  289.57    9.00
  -6  13   3  303.27    9.10
  -6  13   3  294.97    8.60
   6  13  -3  309.77    9.20
   6 -13   3  298.17    8.20
  -6  13  -3  288.77    9.10
  -6  13  -3  298.77    8.90
   6  13   3  293.17    8.20
  -6  13  -3  280.97    8.70
  -6  13   5  211.88    7.50
   6 -13   5  219.58    7.20
   6  13  -5  221.68    7.50
  -6  13   5  213.28    7.70
  -6  13  -5  222.58    7.90
   6  13   5  214.28    7.00
  -6  13  -5  235.08    7.60
  -6  13  -5  206.88    7.10
   6 -13   7  104.09    4.80
  -6  13   7  113.09    5.60
  -6  13   7  102.29    5.30
  -6  13  -7  108.79    5.20
   6  13   7  106.09    5.00
  -6  13  -7  120.89    5.80
  -6  13  -7  111.79    5.00
  -7  13   0   -0.30    1.10
  -7  13   0    0.50    1.10
  -7  13   0    1.80    1.10
   7 -13   0    1.50    1.30
  -7  13   2  249.48    7.90
  -7  13   2  239.58    7.80
  -7  13   2  246.18    7.50
   7  13  -2  239.78    7.90
   7 -13   2  239.38    7.30
  -7  13  -2  248.08    7.70
  -7  13  -2  230.38    7.70
  -7  13  -2  248.48    7.80
   7 -13  -2  250.27    7.90
   7 -13   4   99.09    4.40
  -7  13   4   96.49    4.60
  -7  13   4   81.79    4.30
   7  13  -4   91.59    4.40
   7 -13   4   94.19    3.80
  -7  13  -4   92.69    4.50
  -7  13  -4   95.19    4.60
  -7  13  -4   95.09    4.40
   7 -13   6   23.10    2.60
  -7  13   6   23.70    2.90
  -7  13   6   21.30    2.80
  -7  13  -6   25.00    3.00
   7  13   6   22.60    2.50
  -7  13  -6   17.90    2.50
  -7  13  -6   27.90    2.90
   8 -13   1  160.98    5.80
  -8  13   1  170.78    6.20
  -8  13   1  163.08    5.40
  -8  13   1  159.88    5.60
  -8  13  -1  169.48    5.80
  -8  13  -1  156.88    6.00
   8 -13  -1  170.78    6.10
  -8  13  -1  147.69    5.70
  -8  13   3   64.19    3.70
   8  13  -3   68.79    3.80
  -8  13   3   70.79    3.90
   8 -13   3   60.99    3.30
  -8  13   3   56.29    3.20
   8 -13  -3   65.09    3.90
  -8  13  -3   68.79    3.70
  -8  13  -3   82.89    3.90
  -8  13  -3   68.79    3.70
   8 -13   5  171.68    6.50
  -8  13   5  173.08    6.90
  -8  13   5  174.68    6.70
  -8  13  -5  177.68    6.60
  -8  13  -5  165.68    6.60
  -8  13  -5  182.38    6.90
   8 -13   7  120.19    5.40
  -8  13   7  113.29    5.70
  -8  13   7  122.99    5.90
   8  13   7  114.89    5.30
  -8  13  -7  110.79    5.30
  -8  13  -7  126.29    6.10
  -8  13  -7  122.99    5.60
  -9  13   0   -0.30    1.50
  -9  13   0   -0.90    1.30
  -9  13   0   -0.50    1.00
   9 -13   0    0.90    1.40
  -9  13   2   35.80    3.10
   9 -13   2   38.70    3.10
  -9  13   2   37.70    2.60
  -9  13   2   40.50    3.40
  -9  13  -2   38.80    2.90
   9 -13  -2   37.00    3.40
  -9  13  -2   38.40    3.20
  -9  13  -2   37.30    3.00
  -9  13   4    7.70    2.00
   9 -13   4    7.90    2.00
  -9  13   4    5.90    2.00
   9 -13   4    4.80    1.60
  -9  13  -4    6.70    1.80
   9 -13  -4    5.40    1.90
  -9  13  -4    6.80    2.00
  -9  13  -4    6.50    1.70
  -9  13   6    1.60    1.70
   9 -13   6    2.20    1.70
  -9  13   6    2.20    1.70
  -9  13  -6    2.50    1.70
  -9  13  -6    2.50    1.70
  -9  13  -6    1.50    1.50
  10 -13   1  233.58    8.30
 -10  13   1  255.67    7.80
 -10  13   1  263.07    8.60
 -10  13  -1  256.47    8.10
 -10  13  -1  257.27    8.60
  10 -13  -1  255.27    8.60
 -10  13   3   96.49    4.00
 -10  13   3   93.99    4.70
 -10  13   3   88.39    4.60
  10 -13   3   92.79    4.50
 -10  13  -3   98.69    4.50
 -10  13  -3   86.19    4.60
 -10  13  -3   86.79    4.40
  10 -13  -3   92.99    4.90
  10 -13   5  295.97    9.10
  10 -13   5  296.57    9.80
 -10  13   5  297.97    9.80
 -10  13   5  296.77    9.90
  10 -13  -5  297.57   10.10
 -10  13  -5  297.97   10.00
 -10  13  -5  302.17    9.80
 -10  13  -5  285.87    9.60
  11 -13   0    0.50    1.60
 -11  13   0   -0.30    1.20
 -11  13   0   -1.80    1.30
 -11  13   2   37.10    2.60
  11 -13   2   48.20    3.70
 -11  13   2   39.20    3.50
 -11  13  -2   35.40    3.10
 -11  13  -2   38.40    3.50
  11 -13  -2   38.40    3.70
  11 -13   4   85.29    4.30
  11 -13   4   86.09    5.10
 -11  13   4   81.99    4.70
 -11  13   4   77.39    4.50
 -11  13  -4   87.19    4.50
  11 -13  -4   79.79    4.80
 -11  13  -4   78.29    6.00
 -11  13  -4   81.69    4.70
  12 -13   1  332.27   10.80
 -12  13   1  338.77   10.80
  12 -13  -1  336.57   11.00
 -12  13  -1  342.17   10.10
 -12  13  -1  338.87   10.90
 -12  13   3  143.39    6.20
  12 -13   3  131.29    5.80
  12 -13   3  132.89    6.30
 -12  13  -3  130.39    6.10
 -12  13  -3  136.49    5.60
  12 -13  -3  127.69    6.20
 -13  13   0    0.70    1.70
  13 -13   0   -1.40    1.80
  13 -13   2   53.29    4.40
 -13  13   2   52.69    4.30
 -13  13  -2   55.69    4.60
 -13  13  -2   54.69    3.50
  13 -13  -2   41.40    4.00
   0  14   0 1534.75   36.80
   0  14   0 1531.05   35.70
   0  14   0 1609.74   36.50
   0  14   0 1541.35   35.70
   0  14   2  392.86   10.70
   0  14   2  414.16   11.20
   0  14  -2  403.46   11.50
   0  14  -2  399.06   11.00
   0  14   2  400.56   10.80
   0  14  -2  414.26   10.30
   0  14  -4 1613.44   37.10
   0  14   4 1578.04   37.20
   0  14   4 1564.94   37.20
   0  14  -4 1565.74   37.80
   0  14  -6   33.90    3.30
   0  14   6   33.90    3.10
   0  14   6   31.10    3.10
   0  14   8  323.17   10.40
   0  14  -8  295.47   10.30
   0  14   8  294.57   10.20
  -1  14   1  137.39    4.70
   1  14  -1  127.59    5.30
  -1  14   1  136.99    5.10
  -1  14   1  135.39    4.70
  -1  14   1  132.99    5.20
   1  14  -1  135.09    4.20
   1  14  -1  129.69    4.90
  -1  14  -1  139.09    5.30
   1  14   1  136.89    4.50
  -1  14  -1  137.19    4.50
  -1  14  -1  134.89    4.90
   1  14   1  144.49    5.20
   1  14   1  134.89    5.40
   1  14   1  135.79    4.50
  -1  14   3   55.59    3.10
  -1  14   3   54.39    3.00
   1  14  -3   52.79    3.40
   1  14  -3   58.69    3.00
  -1  14  -3   53.59    3.40
   1  14   3   54.69    2.80
  -1  14  -3   54.99    3.00
  -1  14  -3   56.09    2.50
   1  14   3   57.69    3.00
  -1  14   5  118.89    5.00
  -1  14   5  120.29    5.10
   1  14  -5  120.19    4.70
   1  14  -5  124.39    5.40
   1  14   5  119.09    5.00
  -1  14  -5  125.29    4.90
   1  14   5  115.69    4.90
  -1  14  -5  124.49    5.50
  -1  14   7   50.79    3.80
   1  14  -7   47.30    3.60
  -1  14   7   59.89    4.10
   1  14   7   52.89    3.60
  -1  14  -7   49.99    3.80
   1  14   7   58.09    3.80
  -1  14  -7   53.29    3.40
  -2  14   0 1414.16   33.60
  -2  14   0 1457.55   33.40
   2  14   0 1440.26   33.90
   2  14   0 1392.56   32.20
  -2  14   0 1370.56   32.90
   2 -14   0 1413.66   32.60
   2  14   0 1417.36   32.20
   2  14   0 1407.86   33.20
  -2  14   0 1382.06   32.80
  -2  14   2  967.30   23.60
  -2  14   2  990.20   23.80
   2  14  -2  991.20   24.30
  -2  14   2  961.10   23.60
   2  14  -2  989.00   23.50
   2  14   2  965.60   23.20
  -2  14  -2  928.31   24.10
   2  14   2  988.00   23.20
  -2  14  -2  990.00   23.80
  -2  14  -2  973.10   23.20
   2  14  -4   87.59    4.40
   2  14  -4   83.79    3.60
  -2  14   4   83.29    3.90
  -2  14   4   84.39    3.90
   2 -14   4   85.89    3.30
  -2  14  -4   72.49    4.00
  -2  14  -4   85.29    3.90
   2  14   4   77.49    3.70
   2  14   4   81.39    3.70
  -2  14  -4   81.59    3.40
  -2  14   6 1663.53   40.10
   2  14  -6 1566.44   41.40
   2  14  -6 1661.43   40.30
  -2  14   6 1670.53   40.20
  -2  14  -6 1712.43   39.80
   2  14   6 1731.13   40.00
  -2  14  -6 1721.23   40.70
   2  14  -8   19.90    2.80
  -2  14   8   14.70    2.60
  -2  14   8   20.10    3.00
   2  14   8   18.30    2.80
  -2  14  -8   19.90    2.40
  -2  14  -8   28.40    3.30
  -3  14   1  216.68    6.90
   3  14  -1  223.38    7.50
   3  14  -1  235.18    7.00
  -3  14   1  221.68    6.90
   3 -14   1  221.48    6.30
  -3  14   1  219.68    7.00
  -3  14   1  227.68    7.20
   3  14   1  227.18    6.20
  -3  14  -1  210.88    7.30
   3  14   1  229.38    6.30
  -3  14  -1  214.48    6.70
  -3  14  -1  227.18    7.10
   3  14  -3  195.48    7.10
   3  14  -3  213.78    6.50
  -3  14   3  211.98    6.80
  -3  14   3  201.88    6.80
  -3  14   3  201.28    6.70
  -3  14  -3  215.48    6.40
   3  14   3  211.68    6.40
  -3  14  -3  191.48    7.00
  -3  14  -3  214.98    6.80
   3  14   3  203.48    6.30
   3  14  -5    5.30    1.80
   3 -14   5    7.00    1.40
  -3  14   5   11.00    2.10
  -3  14   5    7.40    1.80
  -3  14  -5    6.90    1.60
   3  14   5    7.20    1.60
  -3  14  -5    9.10    2.10
  -3  14  -5    7.80    1.50
  -3  14   7   42.00    3.70
  -3  14   7   34.70    3.60
   3  14  -7   40.20    3.50
   3  14   7   35.90    3.40
  -3  14  -7   38.50    3.30
  -3  14  -7   41.10    3.80
  -4  14   0  775.12   20.20
   4  14   0  843.62   20.80
  -4  14   0  807.72   20.10
   4  14   0  806.72   19.80
  -4  14   0  795.92   20.00
   4 -14   0  828.02   19.70
  -4  14   2  302.47    9.00
  -4  14   2  291.77    8.90
   4 -14   2  307.37    8.20
   4  14  -2  316.57    9.50
   4  14  -2  322.97    8.70
  -4  14   2  305.17    9.00
   4  14   2  307.57    8.30
  -4  14  -2  312.37    9.10
  -4  14  -2  298.67    8.70
   4  14   2  303.97    8.20
  -4  14  -2  296.37    9.30
  -4  14   4 1487.25   35.80
   4  14  -4 1490.65   36.00
   4 -14   4 1508.55   35.10
  -4  14   4 1499.55   35.80
  -4  14  -4 1506.55   36.20
   4  14   4 1498.65   35.20
  -4  14  -4 1531.35   35.80
  -4  14  -4 1513.45   35.30
   4  14   4 1470.15   35.20
   4  14  -6   74.69    4.20
  -4  14   6   73.99    4.40
  -4  14   6   73.19    4.20
   4  14   6   75.69    4.10
  -4  14  -6   71.79    3.60
  -4  14  -6   78.89    4.10
  -4  14  -6   72.09    4.40
  -5  14   1   27.70    2.50
  -5  14   1   29.80    2.50
   5  14  -1   31.80    2.20
  -5  14   1   27.40    2.60
   5 -14   1   30.10    2.30
   5  14  -1   34.20    3.20
  -5  14   1   30.00    2.60
  -5  14  -1   30.60    2.60
  -5  14  -1   27.40    2.40
   5 -14  -1   28.60    2.50
  -5  14  -1   27.10    2.50
  -5  14   3   63.39    3.40
  -5  14   3   70.99    3.80
   5  14  -3   68.09    3.80
  -5  14   3   73.09    3.70
  -5  14  -3   60.29    3.20
  -5  14  -3   68.49    3.90
  -5  14  -3   65.39    3.70
   5  14   3   67.09    3.00
   5 -14   5   96.19    4.10
   5  14  -5  101.29    4.70
  -5  14   5   96.99    4.70
  -5  14   5   90.09    4.60
  -5  14  -5   97.49    4.50
   5  14   5   89.29    4.20
  -5  14  -5   88.39    4.10
  -5  14  -5   87.49    4.70
  -5  14   7  157.98    6.50
  -5  14   7  123.69    6.00
  -5  14  -7  130.49    5.40
  -5  14  -7  135.79    5.80
   5  14   7  120.89    5.60
  -5  14  -7  131.09    6.30
  -6  14   0  458.15   12.80
  -6  14   0  465.45   12.80
   6 -14   0  477.95   12.60
  -6  14   0  488.95   12.90
   6  14  -2  724.83   18.80
   6 -14   2  713.03   17.80
  -6  14   2  723.43   18.30
  -6  14   2  744.63   18.70
  -6  14   2  731.03   18.60
  -6  14  -2  710.03   18.50
  -6  14  -2  719.13   18.40
  -6  14  -2  716.23   18.70
   6 -14   4   36.10    3.00
   6  14  -4   47.90    3.30
  -6  14   4   39.90    3.40
  -6  14   4   42.80    3.50
   6  14   4   40.90    2.70
  -6  14  -4   42.10    3.40
  -6  14  -4   38.60    3.40
  -6  14  -4   38.30    3.10
  -6  14   6 1143.69   28.60
   6 -14   6 1129.29   27.70
  -6  14   6 1142.69   28.60
  -6  14  -6 1140.09   28.90
  -6  14  -6 1156.18   28.30
   6  14   6 1090.89   27.80
  -6  14  -6 1150.28   28.00
   7 -14   1  271.67    8.10
  -7  14   1  254.67    8.20
  -7  14   1  276.17    8.60
  -7  14   1  268.17    8.00
  -7  14  -1  267.67    8.40
   7 -14  -1  271.37    8.40
  -7  14  -1  260.97    8.30
  -7  14  -1  269.67    8.40
  -7  14   3   49.99    3.30
  -7  14   3   45.00    3.20
  -7  14   3   43.10    2.80
   7  14  -3   51.39    3.40
   7 -14   3   42.20    2.70
  -7  14  -3   46.80    3.20
  -7  14  -3   38.90    3.20
  -7  14  -3   41.00    3.00
   7 -14   5   84.69    4.10
  -7  14   5   85.89    4.60
  -7  14   5   87.59    4.60
  -7  14  -5   78.49    4.10
  -7  14  -5   81.29    4.70
  -7  14  -5   88.49    4.40
  -7  14   7    2.70    2.00
   7 -14   7    2.90    1.50
  -7  14   7   -0.50    1.50
   7  14   7   -1.30    1.30
  -7  14  -7   -1.40    1.40
  -7  14  -7    2.10    1.70
  -7  14  -7    0.60    1.30
  -8  14   0  490.45   13.60
  -8  14   0  483.15   13.10
   8 -14   0  488.65   13.40
  -8  14   0  491.25   13.30
  -8  14   2  418.96   12.00
  -8  14   2  420.46   11.90
   8 -14   2  395.56   11.20
  -8  14   2  414.36   11.40
  -8  14  -2  408.46   11.70
  -8  14  -2  405.56   11.70
  -8  14  -2  391.06   11.70
   8 -14  -2  381.06   11.60
  -8  14   4 1096.29   27.50
  -8  14   4 1097.39   27.50
   8 -14   4 1081.09   27.20
  -8  14  -4 1117.49   27.50
  -8  14  -4 1097.39   27.30
  -8  14  -4 1090.99   27.30
   8 -14   6    1.30    1.50
  -8  14   6   -1.90    1.60
  -8  14   6    1.80    1.60
  -8  14  -6   -0.30    1.50
  -8  14  -6    5.40    2.00
  -8  14  -6    0.50    1.40
  -9  14   1   29.80    3.00
   9 -14   1   25.50    2.80
  -9  14   1   32.60    2.80
   9 -14  -1   34.60    3.30
  -9  14  -1   33.60    2.80
  -9  14  -1   29.00    3.00
  -9  14  -1   35.50    3.10
  -9  14   3   64.29    3.90
  -9  14   3   60.29    3.80
  -9  14   3   57.69    3.30
   9 -14   3   64.29    3.40
  -9  14  -3   61.49    3.70
  -9  14  -3   69.89    4.00
   9 -14  -3   60.39    3.90
  -9  14  -3   61.19    3.70
  -9  14   5   50.39    3.70
  -9  14   5   55.39    3.80
   9 -14   5   52.09    3.60
   9 -14  -5   52.19    4.20
  -9  14  -5   49.10    3.60
  -9  14  -5   58.89    4.00
  -9  14  -5   51.59    3.90
 -10  14   0  453.95   13.20
 -10  14   0  453.75   12.60
  10 -14   0  443.46   13.10
 -10  14   2  976.80   24.50
  10 -14   2  992.20   24.90
 -10  14   2 1028.90   25.50
 -10  14  -2 1008.90   25.50
  10 -14  -2  995.10   25.50
 -10  14  -2  984.30   25.00
 -10  14  -2 1031.10   27.20
 -10  14   4   90.69    4.80
 -10  14   4   92.09    5.00
  10 -14   4   92.79    5.10
  10 -14   4   88.49    4.40
 -10  14  -4   92.29    4.80
  10 -14  -4   85.19    4.90
 -10  14  -4   97.09    5.00
 -10  14  -4   98.89    4.80
  11 -14   1   59.49    3.90
 -11  14   1   58.99    4.10
 -11  14   1   58.29    3.40
  11 -14  -1   60.99    4.10
 -11  14  -1   57.39    3.60
 -11  14  -1   66.99    4.10
  11 -14   3  110.09    5.00
  11 -14   3  113.09    5.60
 -11  14   3  113.69    5.50
 -11  14  -3  112.19    5.20
  11 -14  -3  113.59    5.70
 -11  14  -3  119.49    5.70
 -12  14   0  214.48    8.00
 -12  14   0  212.98    7.20
  12 -14   0  193.68    7.90
 -12  14   2  243.98    8.90
  12 -14   2  244.68    8.80
 -12  14  -2  255.77    8.50
 -12  14  -2  256.37    9.10
  12 -14  -2  266.37    9.30
  13 -14   1   84.49    4.80
 -13  14   1   77.79    4.60
 -13  14  -1   80.99    4.10
 -13  14  -1   86.39    5.00
  13 -14  -1   70.79    4.70
   0  15   1   75.19    3.30
   0  15   1   72.69    4.00
   0  15  -1   85.99    4.20
   0  15  -1   74.69    3.60
   0  15   1   81.79    3.40
   0  15  -1   82.19    3.10
   0  15   1   79.09    3.80
   0  15   3    2.80    1.10
   0  15   3    0.60    1.00
   0  15  -3    0.90    1.10
   0  15  -3    1.30    1.40
   0  15   5  163.58    6.20
   0  15  -5  158.48    6.60
   0  15  -5  164.88    5.90
   0  15   5  170.38    6.20
   0  15   7   17.10    2.60
   0  15   7   19.30    2.70
   0  15  -7   19.90    2.80
   0  15  -7   30.10    2.80
  -1  15   0   -0.80    0.80
   1  15   0   -1.00    0.70
  -1  15   0    0.80    0.90
  -1  15   0   -0.40    1.20
   1  15   0   -1.10    1.00
  -1  15   0   -1.40    1.10
   1  15   0    0.70    0.80
   1  15   0    0.20    1.30
   1  15  -2  125.99    5.30
  -1  15   2  126.39    4.70
   1  15  -2  130.19    4.80
  -1  15   2  132.69    5.10
  -1  15   2  124.09    4.70
   1  15   2  124.69    4.50
  -1  15  -2  119.89    5.20
   1  15   2  124.19    4.50
  -1  15  -2  129.19    4.90
  -1  15  -2  127.39    4.30
  -1  15   4  147.19    5.50
   1  15  -4  145.89    5.30
   1  15  -4  141.59    6.00
  -1  15   4  138.99    5.40
  -1  15  -4  142.99    5.90
   1  15   4  133.59    5.20
  -1  15  -4  147.39    5.40
   1  15   4  130.79    5.20
  -1  15   6    5.00    1.80
  -1  15   6    0.80    1.60
   1  15  -6    4.10    1.30
   1  15  -6    1.00    1.50
   1  15   6    1.80    1.40
  -1  15  -6    2.00    1.30
  -1  15  -6   -2.20    1.40
   1  15   6    0.90    1.40
   2  15  -1   44.60    3.30
  -2  15   1   29.90    2.20
  -2  15   1   30.70    2.70
  -2  15   1   32.80    2.30
  -2  15   1   28.60    2.70
   2  15  -1   35.10    2.50
   2  15   1   30.70    1.90
  -2  15  -1   31.20    2.20
  -2  15  -1   30.10    2.80
   2  15   1   31.70    2.70
   2  15   1   31.50    1.90
  -2  15  -1   30.20    2.60
   2  15  -3   30.20    2.50
  -2  15   3   32.20    2.80
  -2  15   3   29.70    2.70
   2  15  -3   32.20    3.20
  -2  15  -3   32.20    2.20
  -2  15  -3   31.10    2.80
   2  15   3   34.20    2.30
  -2  15  -3   32.30    3.00
   2  15   3   33.10    2.20
  -2  15   5    7.80    1.90
   2  15  -5   11.60    1.80
   2  15  -5    9.00    2.10
  -2  15   5    9.40    1.90
   2  15   5    9.50    1.80
  -2  15  -5    7.60    2.00
   2  15   5    7.90    1.80
  -2  15  -5   12.00    2.00
   2  15  -7   56.59    3.80
  -2  15   7   57.89    4.50
  -2  15   7   51.19    4.20
  -2  15  -7   46.30    4.20
   2  15   7   48.70    3.50
   2  15   7   55.39    3.70
  -2  15  -7   39.40    3.30
   3 -15   0    0.50    0.90
   3  15   0    0.40    1.10
  -3  15   0   -1.70    0.80
   3  15   0    0.10    1.40
  -3  15   0    1.20    1.20
  -3  15   0    0.40    1.30
  -3  15   2  223.58    7.10
   3  15  -2  230.48    6.90
  -3  15   2  223.18    7.30
   3  15  -2  226.68    7.80
  -3  15   2  221.78    7.20
   3  15   2  216.08    6.50
  -3  15  -2  231.98    7.30
  -3  15  -2  211.18    7.40
  -3  15  -2  210.28    6.70
   3  15   2  221.88    6.50
   3  15  -4  115.79    4.50
  -3  15   4  119.89    5.00
  -3  15   4  124.59    5.10
   3 -15   4  117.79    4.30
   3  15  -4  126.49    5.40
  -3  15  -4  120.59    4.50
   3  15   4  117.49    4.70
  -3  15  -4  118.49    5.40
  -3  15  -4  114.59    4.90
   3  15   4  120.49    4.70
  -3  15   6   11.10    2.20
  -3  15   6    8.30    2.10
   3  15  -6   11.40    2.20
   3  15   6   11.50    2.20
   3  15   6    9.60    2.00
  -3  15  -6   10.80    2.00
  -3  15  -6   13.70    2.60
   4  15  -1   62.89    3.80
  -4  15   1   66.59    3.50
  -4  15   1   65.49    3.60
  -4  15   1   62.99    3.30
   4  15  -1   61.79    3.10
  -4  15   1   60.19    3.40
   4 -15   1   62.89    2.90
  -4  15  -1   61.29    3.60
   4 -15  -1   66.29    3.30
  -4  15  -1   57.19    3.10
  -4  15  -1   64.79    3.40
   4  15  -3    1.30    1.10
  -4  15   3    3.10    1.40
  -4  15   3   -0.10    1.20
   4  15  -3    1.30    1.50
  -4  15   3    1.40    1.30
   4  15   3    1.30    1.00
   4  15   3    1.70    1.10
  -4  15  -3    1.00    1.10
  -4  15  -3    0.90    1.20
  -4  15  -3    2.00    1.40
  -4  15   5   55.89    3.80
   4 -15   5   47.00    3.00
  -4  15   5   56.89    3.70
   4  15  -5   59.89    3.90
   4  15   5   57.39    3.30
   4  15   5   57.59    3.40
  -4  15  -5   58.19    3.90
  -4  15  -5   59.09    3.20
  -4  15  -5   57.99    3.60
   4  15  -7    0.20    1.40
  -4  15   7   -0.30    1.60
  -4  15   7   -1.40    1.50
   4  15   7    2.10    1.60
  -4  15  -7    1.00    1.70
  -4  15  -7    1.70    1.30
   5 -15   0    1.50    1.10
  -5  15   0    1.20    1.30
  -5  15   0    1.60    1.20
  -5  15   0    1.60    1.30
   5 -15   2   85.39    3.60
  -5  15   2   90.39    4.20
  -5  15   2   92.79    4.20
   5  15  -2   88.79    3.70
  -5  15   2   87.79    4.10
   5  15  -2   92.39    4.60
  -5  15  -2   93.39    4.50
  -5  15  -2   83.79    4.00
  -5  15  -2   88.59    4.30
   5  15  -4   76.89    4.10
  -5  15   4   68.39    3.90
   5 -15   4   61.89    3.40
  -5  15   4   70.39    3.90
   5  15   4   67.29    3.30
  -5  15  -4   75.49    4.00
  -5  15  -4   72.89    3.70
  -5  15  -4   63.89    4.00
  -5  15   6    3.00    1.70
   5  15  -6    3.50    1.60
  -5  15   6    1.20    1.70
   5  15   6   -0.90    1.20
  -5  15  -6    0.70    1.30
  -5  15  -6    2.90    1.50
  -5  15  -6    3.50    1.80
   6 -15   1   59.89    3.00
  -6  15   1   55.59    3.30
  -6  15   1   56.09    3.40
  -6  15   1   54.59    3.30
   6  15  -1   58.09    3.80
  -6  15   1   47.60    3.10
  -6  15  -1   55.29    3.50
  -6  15  -1   59.09    3.40
  -6  15  -1   51.19    3.20
   6 -15  -1   57.59    3.40
  -6  15   3   99.29    4.50
   6  15  -3  102.39    4.80
  -6  15   3   98.29    4.60
  -6  15   3   94.19    4.50
  -6  15  -3   92.99    4.70
  -6  15  -3   88.19    4.40
  -6  15  -3   99.79    4.50
   6  15  -5    6.70    1.80
  -6  15   5    6.50    2.00
  -6  15   5   12.50    2.40
   6 -15   5    7.50    1.80
  -6  15  -5    6.70    1.80
  -6  15  -5    4.20    1.90
  -6  15  -5    8.30    2.00
  -7  15   0    0.40    1.20
   7 -15   0   -0.70    1.20
  -7  15   0    3.90    1.70
  -7  15   0    0.40    1.20
  -7  15   2  117.79    5.10
  -7  15   2  108.89    4.80
  -7  15   2  110.69    5.00
   7 -15   2  111.09    4.50
   7  15  -2  109.29    5.30
  -7  15  -2  124.09    5.20
  -7  15  -2  115.29    5.00
  -7  15  -2  124.19    5.20
   7 -15  -2  111.49    4.90
   7 -15   4  187.38    6.80
  -7  15   4  196.78    7.30
  -7  15   4  195.38    7.30
   7  15  -4  198.38    7.10
  -7  15  -4  180.68    6.80
  -7  15  -4  191.38    7.00
  -7  15  -4  199.48    7.40
  -7  15   6    0.30    1.70
  -7  15   6   -0.20    1.80
   7 -15   6    1.30    1.40
  -7  15  -6   -0.40    1.40
  -7  15  -6   -1.00    1.40
  -7  15  -6    2.20    1.80
  -8  15   1   45.10    3.30
  -8  15   1   40.30    3.40
   8 -15   1   38.00    3.00
  -8  15   1   35.80    2.90
   8 -15  -1   46.80    3.20
  -8  15  -1   38.60    3.00
  -8  15  -1   40.10    3.40
  -8  15  -1   43.30    3.10
   8 -15   3   16.50    2.10
  -8  15   3   18.30    2.60
  -8  15   3   18.40    2.20
  -8  15   3   18.30    2.60
   8 -15  -3   16.70    2.70
  -8  15  -3   17.50    2.40
  -8  15  -3   14.40    2.40
  -8  15  -3   18.30    2.40
  -8  15   5   71.99    4.40
  -8  15   5   71.89    4.50
   8 -15   5   69.69    4.00
  -8  15  -5   63.09    4.10
  -8  15  -5   69.79    4.30
  -8  15  -5   68.29    4.00
  -9  15   0   -1.30    1.10
   9 -15   0    0.20    1.40
  -9  15   0    0.80    1.40
   9 -15   2   74.89    3.90
  -9  15   2   68.99    4.30
  -9  15   2   70.39    3.70
  -9  15  -2   76.69    4.20
   9 -15  -2   70.99    4.30
  -9  15  -2   69.49    4.00
  -9  15  -2   69.69    4.00
  -9  15   4   44.40    3.80
   9 -15   4   42.60    3.80
  -9  15   4   40.00    3.70
  -9  15  -4   37.30    3.40
  -9  15  -4   38.30    3.60
   9 -15  -4   40.60    3.80
  -9  15  -4   40.90    3.60
 -10  15   1    3.00    1.60
  10 -15   1    1.60    1.70
 -10  15   1    0.30    1.30
 -10  15  -1   -0.10    1.20
  10 -15  -1   -1.30    1.50
 -10  15  -1    1.30    1.50
 -10  15   3   37.00    3.50
 -10  15   3   37.00    2.90
  10 -15   3   38.50    3.20
 -10  15  -3   36.00    3.30
  10 -15  -3   26.40    3.20
 -10  15  -3   33.10    3.20
 -10  15  -3   31.90    3.40
 -11  15   0   -2.20    1.00
  11 -15   0   -3.00    1.30
 -11  15   0    1.90    1.80
 -11  15   2   88.99    4.90
 -11  15   2   99.89    4.40
  11 -15   2   98.79    4.80
  11 -15  -2   90.89    5.20
 -11  15  -2   91.19    4.70
 -11  15  -2  103.59    5.20
 -12  15   1   13.90    2.30
 -12  15   1   14.00    2.60
  12 -15   1   12.60    2.40
 -12  15  -1   12.50    2.10
  12 -15  -1   11.80    2.50
 -12  15  -1   10.10    2.40
   0  16   0 2271.37   52.39
   0  16   0 2288.07   53.79
   0  16   0 2339.67   53.19
   0  16  -2  205.48    6.80
   0  16   2  188.28    6.30
   0  16   2  211.58    7.10
   0  16  -2  211.18    7.40
   0  16   2  194.98    6.40
   0  16   4  601.84   16.10
   0  16  -4  628.54   16.10
   0  16   4  600.44   16.10
   0  16  -4  618.94   16.90
   0  16   6  279.37    9.40
   0  16  -6  288.27    9.10
   0  16   6  296.07    9.50
   0  16  -6  302.17   10.00
  -1  16   1   53.19    2.80
   1  16  -1   53.29    3.60
  -1  16   1   56.79    3.30
  -1  16   1   51.59    2.90
  -1  16   1   48.80    3.50
   1  16  -1   52.89    3.30
   1  16   1   51.39    2.60
   1  16   1   54.49    3.30
  -1  16  -1   54.59    2.70
   1  16   1   51.79    3.60
   1  16   1   55.29    2.70
  -1  16  -1   57.39    3.60
  -1  16  -1   58.19    3.40
  -1  16   3   20.90    2.30
   1  16  -3   23.10    2.30
   1  16  -3   21.50    2.70
  -1  16   3   22.00    2.40
  -1  16  -3   13.90    2.00
   1  16   3   21.40    2.20
  -1  16  -3   17.10    2.40
   1  16   3   22.00    2.30
   1  16  -5  169.08    6.80
   1  16  -5  174.58    6.10
  -1  16   5  163.68    6.40
  -1  16   5  165.58    6.50
  -1  16  -5  162.58    6.80
   1  16   5  160.68    6.30
   1  16   5  176.58    6.40
  -1  16  -5  175.18    6.30
   1  16  -7   19.50    2.80
  -1  16   7   28.10    3.30
  -1  16   7   22.50    2.90
  -1  16  -7   24.40    2.80
  -1  16  -7   27.50    3.40
   1  16   7   25.30    3.00
   1  16   7   20.40    2.90
   2  16   0   22.20    2.80
  -2  16   0   22.90    2.60
  -2  16   0   22.60    2.40
  -2  16   0   24.80    2.20
   2  16   0   20.80    2.30
  -2  16   2  903.21   22.40
  -2  16   2  882.31   22.00
   2  16  -2  880.61   22.00
   2  16  -2  883.11   22.90
  -2  16   2  906.01   22.10
  -2  16  -2  904.61   22.90
  -2  16  -2  904.71   22.30
   2  16   2  882.21   21.60
  -2  16  -2  880.01   21.60
   2  16   2  889.31   21.50
   2  16  -4  214.48    7.90
  -2  16   4  230.78    7.60
  -2  16   4  227.18    7.50
   2  16  -4  237.48    7.20
  -2  16  -4  209.88    7.90
   2  16   4  227.78    7.30
  -2  16  -4  214.28    7.50
   2  16   4  222.38    7.20
  -2  16   6  253.57    8.60
  -2  16   6  236.18    8.40
   2  16  -6  238.98    8.70
  -2  16  -6  239.98    8.80
  -2  16  -6  243.08    8.20
   2  16   6  231.18    8.20
   2  16   6  238.48    8.20
   3  16  -1   40.00    2.70
  -3  16   1   38.20    3.10
  -3  16   1   41.50    3.10
   3  16  -1   44.60    3.70
  -3  16   1   33.50    2.80
  -3  16   1   33.70    2.50
  -3  16  -1   42.20    3.50
  -3  16  -1   43.70    3.10
  -3  16  -1   37.80    2.60
   3  16  -3  152.58    6.20
  -3  16   3  148.29    5.80
  -3  16   3  150.08    5.70
   3  16  -3  154.78    5.50
  -3  16  -3  152.18    5.30
   3  16   3  146.49    5.20
   3  16   3  144.39    5.20
  -3  16  -3  152.08    6.30
  -3  16  -3  141.09    5.70
   3  16  -5   12.90    2.30
  -3  16   5   12.40    2.20
  -3  16   5   10.90    2.10
   3  16   5   10.90    1.90
  -3  16  -5    9.90    1.90
  -3  16  -5   10.50    2.30
   3  16   5   13.10    2.10
  -3  16   7  129.29    6.00
   3  16  -7  125.49    6.00
  -3  16   7  118.39    5.90
  -3  16  -7  134.29    5.70
   3  16   7  123.09    5.70
  -3  16  -7  123.99    6.30
   3  16   7  125.59    5.70
   4 -16   0  737.83   18.30
  -4  16   0  743.03   19.20
  -4  16   0  755.02   19.10
  -4  16   0  723.33   18.70
  -4  16   2    1.00    1.30
   4  16  -2    2.00    1.20
  -4  16   2    1.60    1.30
   4  16  -2    1.30    1.70
  -4  16   2    0.00    1.20
  -4  16  -2    0.60    1.40
  -4  16  -2    2.60    1.30
  -4  16  -2    2.20    1.50
   4 -16   4  196.68    6.50
  -4  16   4  195.98    7.20
  -4  16   4  213.78    7.40
   4  16  -4  198.48    7.50
  -4  16  -4  205.88    6.80
  -4  16  -4  214.08    7.30
   4  16   4  199.68    6.70
  -4  16  -4  208.18    7.80
   4  16  -6  154.28    6.50
  -4  16   6  152.78    6.40
  -4  16   6  158.18    6.50
   4  16   6  141.59    5.90
  -4  16  -6  140.89    6.50
  -4  16  -6  148.99    6.10
   4  16   6  155.18    6.00
  -5  16   1   13.30    2.00
  -5  16   1   16.10    2.30
  -5  16   1   17.30    2.20
   5  16  -1   15.70    2.50
   5 -16   1   14.20    1.80
  -5  16   1    9.50    1.90
  -5  16  -1   16.70    2.20
  -5  16  -1   14.10    2.10
  -5  16  -1   12.10    2.00
   5 -16  -1   15.10    2.00
  -5  16   3   82.79    4.30
  -5  16   3   81.19    4.10
   5  16  -3   77.49    4.40
  -5  16   3   74.79    4.00
  -5  16  -3   68.59    3.60
  -5  16  -3   69.39    3.90
  -5  16  -3   77.19    4.30
   5  16  -5   38.70    3.50
  -5  16   5   38.00    3.60
  -5  16   5   27.70    3.10
  -5  16  -5   27.90    3.30
  -5  16  -5   33.30    2.90
  -5  16  -5   40.00    3.50
  -6  16   0    0.20    1.30
  -6  16   0    2.10    1.30
  -6  16   0    0.40    1.40
   6 -16   0    3.30    1.30
  -6  16   2  683.83   18.20
  -6  16   2  704.03   18.30
  -6  16   2  687.83   18.10
   6  16  -2  714.73   18.80
  -6  16  -2  714.83   18.60
  -6  16  -2  714.93   18.20
  -6  16  -2  676.33   18.20
   6 -16  -2  669.63   18.00
   6  16  -4  167.78    6.80
  -6  16   4  171.68    6.70
   6 -16   4  169.18    6.20
  -6  16   4  168.18    6.80
  -6  16  -4  173.38    6.30
  -6  16  -4  166.88    6.50
  -6  16  -4  169.38    6.80
  -6  16   6  221.78    8.30
  -6  16   6  226.78    8.40
  -6  16  -6  228.28    8.20
  -6  16  -6  219.28    8.60
  -6  16  -6  219.58    7.70
  -7  16   1   77.29    4.00
  -7  16   1   75.89    4.10
  -7  16   1   81.89    4.10
   7 -16   1   79.09    3.80
  -7  16  -1   84.19    4.30
   7 -16  -1   69.09    3.90
  -7  16  -1   82.69    4.20
  -7  16  -1   79.29    4.10
  -7  16   3   15.20    2.30
   7  16  -3   14.60    2.40
  -7  16   3   11.10    2.20
  -7  16   3   20.50    2.60
  -7  16  -3   13.50    2.20
   7 -16  -3   13.20    2.30
  -7  16  -3   12.30    2.30
  -7  16  -3   13.20    2.20
  -7  16   5  144.69    6.40
   7 -16   5  144.29    5.80
  -7  16   5  150.98    6.60
  -7  16  -5  148.79    6.10
  -7  16  -5  153.58    6.70
  -7  16  -5  158.68    6.50
  -8  16   0 1275.97   31.30
  -8  16   0 1273.17   30.80
  -8  16   0 1267.47   31.00
   8 -16   0 1270.87   30.90
   8 -16   2  153.08    5.70
  -8  16   2  139.89    6.00
  -8  16   2  153.78    5.80
  -8  16  -2  149.39    6.10
   8 -16  -2  149.19    6.10
  -8  16  -2  160.58    6.30
  -8  16  -2  155.18    6.20
  -8  16   4  414.46   12.60
   8 -16   4  406.76   12.30
  -8  16   4  424.46   12.70
  -8  16  -4  416.86   12.50
  -8  16  -4  412.86   12.70
   8 -16  -4  408.86   12.50
  -8  16  -4  429.26   12.50
  -9  16   1   29.30    3.10
   9 -16   1   27.20    2.80
  -9  16   1   29.20    2.80
  -9  16  -1   28.20    2.90
   9 -16  -1   35.30    3.30
  -9  16  -1   25.00    2.80
  -9  16  -1   24.00    2.90
  -9  16   3   29.50    3.30
  -9  16   3   36.40    3.60
  -9  16   3   31.90    2.90
  -9  16  -3   29.00    3.00
  -9  16  -3   26.50    3.00
  -9  16  -3   27.00    3.00
   9 -16  -3   29.30    3.30
 -10  16   0    8.80    2.20
  10 -16   0    8.10    2.00
 -10  16   0    8.40    1.90
  10 -16   2  671.53   17.40
 -10  16   2  661.83   17.90
 -10  16   2  646.74   17.10
 -10  16  -2  645.84   17.90
 -10  16  -2  640.34   17.50
  10 -16  -2  625.84   17.70
  10 -16   4  118.29    5.60
 -10  16   4  112.29    5.70
 -10  16   4  111.49    5.50
 -10  16  -4  113.59    5.40
 -10  16  -4  112.49    5.60
  10 -16  -4  111.79    5.60
 -10  16  -4  109.09    5.40
 -11  16   1   19.10    3.00
 -11  16   1   20.00    2.40
  11 -16   1   18.50    2.70
 -11  16  -1   18.20    2.70
 -11  16  -1   15.30    2.30
  11 -16  -1   21.50    3.10
   0  17   1  249.58    7.30
   0  17   1  235.48    7.30
   0  17  -1  240.48    8.40
   0  17   1  242.48    8.00
   0  17   1  246.18    8.60
   0  17  -1  237.88    7.90
   0  17  -3  247.88    8.00
   0  17   3  268.17    8.10
   0  17   3  251.07    7.90
   0  17  -3  249.58    8.80
   0  17   5   91.89    4.70
   0  17  -5   97.99    4.50
   0  17   5  100.19    4.70
   0  17  -5   94.99    5.20
  -1  17   0    2.90    1.50
  -1  17   0   -0.10    1.40
   1  17   0    1.10    1.60
   1  17   0    0.70    1.40
  -1  17   0    0.90    1.00
  -1  17   2  178.68    6.20
   1  17  -2  178.88    6.40
   1  17  -2  178.08    7.00
  -1  17   2  184.38    6.70
  -1  17   2  181.98    6.20
  -1  17  -2  179.78    6.40
   1  17   2  181.58    6.00
  -1  17  -2  179.38    7.00
   1  17   2  181.78    6.00
   1  17  -4   69.69    3.60
  -1  17   4   65.49    3.80
  -1  17   4   79.09    4.00
   1  17  -4   75.19    4.40
  -1  17  -4   76.99    4.40
   1  17   4   77.39    3.90
   1  17   4   67.09    3.60
  -1  17  -4   70.49    3.90
  -1  17   6   21.40    2.90
   1  17  -6   26.90    3.20
  -1  17   6   21.60    2.90
  -1  17  -6   21.90    2.60
  -1  17  -6   15.70    2.80
   1  17   6   18.60    2.60
   1  17   6   17.90    2.50
   2  17  -1   51.59    3.40
  -2  17   1   56.39    3.00
  -2  17   1   50.59    3.60
   2  17  -1   50.39    3.70
  -2  17   1   51.39    3.30
  -2  17   1   47.00    2.90
  -2  17  -1   48.20    3.60
  -2  17  -1   45.90    2.70
   2  17   1   48.60    3.60
  -2  17  -1   50.29    3.30
  -2  17   3  232.48    7.70
   2  17  -3  241.88    7.60
  -2  17   3  240.48    7.80
   2  17  -3  232.68    8.30
   2  17   3  236.68    7.40
   2  17   3  238.48    7.30
  -2  17  -3  235.18    7.80
  -2  17  -3  223.68    8.30
  -2  17   5    3.40    1.70
   2  17  -5    5.30    1.90
  -2  17   5    2.20    1.60
   2  17   5    8.10    1.80
  -2  17  -5    5.80    1.90
  -2  17  -5    2.40    1.40
   2  17   5    3.60    1.60
   3  17   0    0.70    1.30
  -3  17   0    2.00    1.30
  -3  17   0    0.60    1.40
   3  17   0   -0.70    1.90
  -3  17   0    2.40    1.40
  -3  17   2   40.00    3.30
  -3  17   2   33.50    3.00
  -3  17   2   37.30    3.10
   3  17  -2   40.40    3.60
   3  17  -2   35.40    2.90
  -3  17  -2   37.20    3.20
  -3  17  -2   31.50    3.20
  -3  17  -2   36.40    2.80
  -3  17   4   93.39    4.60
  -3  17   4  101.49    4.80
   3  17  -4   98.69    5.20
   3  17   4   95.99    4.60
  -3  17  -4  101.39    5.20
   3  17   4  101.29    4.40
  -3  17  -4   97.49    4.80
  -3  17   6   23.20    3.00
   3  17  -6   21.50    3.00
  -3  17   6   20.70    2.80
  -3  17  -6   28.10    3.40
   3  17   6   23.00    2.80
  -3  17  -6   28.30    2.90
   3  17   6   26.70    2.80
  -4  17   1   10.70    1.90
   4  17  -1   21.00    2.20
  -4  17   1    9.90    1.80
  -4  17   1    6.60    1.80
  -4  17   1    9.50    2.00
  -4  17  -1    8.40    2.00
   4 -17  -1   10.60    1.80
  -4  17  -1   11.80    1.90
  -4  17  -1    8.00    2.10
  -4  17   3   13.40    2.20
   4  17  -3   20.90    2.80
  -4  17   3   17.70    2.40
  -4  17  -3   11.50    2.20
  -4  17  -3   11.80    1.90
  -4  17  -3   15.60    2.30
  -4  17   5   38.30    3.60
   4  17  -5   40.70    3.70
  -4  17   5   41.00    3.70
  -4  17  -5   40.40    3.90
  -4  17  -5   39.40    3.40
  -5  17   0   -0.90    1.40
   5 -17   0    1.00    1.30
  -5  17   0    2.40    1.60
  -5  17   0    1.80    1.50
  -5  17   2  149.99    6.00
  -5  17   2  150.68    6.00
  -5  17   2  156.88    6.00
   5  17  -2  189.28    7.00
   5 -17  -2  141.69    5.70
  -5  17  -2  136.99    5.50
  -5  17  -2  156.98    6.30
  -5  17  -2  143.99    5.90
   5  17  -4  231.98    8.40
   5 -17   4  211.78    7.90
  -5  17   4  230.78    8.10
  -5  17   4  242.78    8.30
  -5  17  -4  237.88    8.50
  -5  17  -4  232.58    7.70
  -5  17  -4  227.68    8.10
  -5  17   6    1.40    1.70
   5  17  -6    5.00    1.70
  -5  17   6    0.80    1.60
  -5  17  -6    1.00    1.80
  -5  17  -6    2.60    1.70
  -6  17   1   46.00    3.40
  -6  17   1   44.90    3.20
  -6  17   1   51.49    3.40
  -6  17  -1   45.60    3.50
  -6  17  -1   44.00    3.50
  -6  17  -1   41.50    3.40
   6 -17  -1   43.40    3.00
  -6  17   3  108.29    4.90
   6  17  -3  104.09    5.30
  -6  17   3   91.79    4.80
  -6  17   3  105.09    5.10
  -6  17  -3  102.99    5.10
  -6  17  -3   92.39    4.50
  -6  17  -3   99.39    4.80
  -6  17   5   31.40    3.50
   6  17  -5   39.30    3.70
  -6  17   5   30.90    3.40
  -6  17  -5   23.30    2.60
  -6  17  -5   29.70    3.40
  -6  17  -5   31.10    3.20
  -7  17   0    1.10    1.40
  -7  17   0    0.80    1.40
  -7  17   0    1.30    1.40
   7 -17   0    0.80    1.40
  -7  17   2   71.29    4.30
  -7  17   2   72.49    4.20
  -7  17   2   69.89    3.90
  -7  17  -2   66.99    4.00
   7 -17  -2   65.69    3.90
  -7  17  -2   69.59    4.00
  -7  17  -2   71.39    4.20
  -7  17   4    4.20    1.90
  -7  17   4    4.50    1.90
   7 -17   4    4.30    1.50
  -7  17  -4    3.70    1.60
  -7  17  -4    2.70    1.70
  -7  17  -4    4.20    1.80
  -8  17   1  214.28    7.70
  -8  17   1  208.18    7.80
   8 -17   1  218.48    7.40
  -8  17  -1  223.18    7.80
  -8  17  -1  230.28    7.90
   8 -17  -1  213.88    7.60
  -8  17  -1  221.28    7.70
  -8  17   3   50.69    3.70
  -8  17   3   45.20    3.60
  -8  17   3   45.90    3.90
  -8  17  -3   45.30    4.00
  -8  17  -3   40.50    3.60
   8 -17  -3   44.70    3.70
  -8  17  -3   41.00    3.60
  -9  17   0    2.80    1.50
  -9  17   0   -0.90    1.40
   9 -17   0    0.10    1.30
  -9  17   2   95.29    5.10
  -9  17   2  111.09    5.00
  -9  17  -2  108.39    5.10
   9 -17  -2  113.49    5.40
  -9  17  -2  113.99    5.20
  -9  17  -2  102.49    5.30
 -10  17   1   82.69    4.70
  10 -17   1   77.69    4.40
 -10  17   1   78.79    4.20
 -10  17  -1   76.29    4.30
 -10  17  -1   77.59    4.60
  10 -17  -1   85.99    4.60
 -11  17   0    1.40    1.50
 -11  17   0   -1.90    1.60
  11 -17   0   -0.90    1.50
   0  18   0  573.54   15.30
   0  18   0  545.45   15.90
   0  18   2  335.47    9.60
   0  18  -2  327.97   10.00
   0  18   2  335.27    9.60
   0  18  -2  330.07   10.80
   0  18  -4   26.80    3.20
   0  18   4   24.10    2.80
   0  18   4   29.00    2.80
   0  18  -4   32.40    3.00
   0  18   6 1172.98   29.10
   0  18  -6 1138.99   29.70
  -1  18   1  116.69    4.70
   1  18  -1  124.99    5.30
   1  18  -1  114.59    5.80
  -1  18   1  122.39    5.70
  -1  18   1  126.29    5.40
  -1  18   1  124.79    4.80
  -1  18  -1  120.29    5.20
  -1  18  -1  136.49    6.00
   1  18   1  120.39    5.30
   1  18  -3   41.10    3.00
  -1  18   3   43.70    3.00
   1  18  -3   43.90    4.00
  -1  18   3   47.50    3.20
   1  18   3   38.10    3.10
  -1  18  -3   42.80    3.10
   1  18   3   43.90    2.90
  -1  18  -3   40.90    3.70
  -1  18   5   50.59    3.60
   1  18  -5   56.49    4.20
  -1  18   5   51.09    3.70
   1  18  -5   54.29    3.30
   1  18   5   54.79    3.60
  -1  18  -5   53.09    3.40
   1  18   5   47.00    3.50
  -1  18  -5   61.59    4.20
   2  18   0  521.15   15.10
   2  18   0  518.15   14.30
  -2  18   0  503.15   13.70
  -2  18   0  536.95   15.00
  -2  18   0  525.25   14.50
  -2  18   2  103.79    4.50
  -2  18   2  111.39    5.00
  -2  18   2   95.19    4.40
   2  18  -2   97.59    5.30
   2  18  -2   98.49    4.60
  -2  18  -2  105.59    4.80
  -2  18  -2  100.09    5.10
   2  18  -4  762.42   20.90
  -2  18   4  816.72   20.40
  -2  18   4  794.72   20.30
   2  18  -4  773.02   19.70
   2  18   4  751.72   19.80
  -2  18  -4  739.83   20.80
   2  18   4  781.52   19.80
  -2  18  -4  787.52   20.20
  -2  18   6   19.60    2.80
   2  18  -6   20.90    2.90
  -2  18   6   21.40    2.90
  -2  18  -6   29.00    3.00
   2  18   6   21.60    2.70
  -2  18  -6   23.50    3.30
  -3  18   1   14.80    2.10
  -3  18   1   21.90    2.90
  -3  18   1   21.00    2.50
   3  18  -1   18.90    3.00
   3  18  -1   18.20    2.40
  -3  18   1   16.30    2.30
  -3  18  -1   17.30    2.50
  -3  18  -1   16.70    2.10
  -3  18  -1   15.80    2.60
   3  18  -3   67.19    4.40
  -3  18   3   72.79    4.00
  -3  18   3   73.49    4.00
   3  18  -3   75.29    3.80
  -3  18  -3   69.69    4.10
  -3  18  -3   70.09    4.40
  -3  18   5   32.40    3.30
   3  18  -5   35.40    3.60
  -3  18   5   28.80    3.30
  -3  18  -5   36.60    3.80
  -3  18  -5   39.50    3.40
  -4  18   0  519.45   14.70
  -4  18   0  497.35   14.00
  -4  18   0  531.45   14.50
   4  18  -2  467.25   13.90
  -4  18   2  456.55   13.20
  -4  18   2  472.25   13.10
  -4  18   2  448.56   13.00
   4  18  -2  448.86   12.60
  -4  18  -2  451.45   13.60
  -4  18  -2  478.05   13.40
   4 -18  -2  469.65   12.80
  -4  18  -2  474.55   12.80
   4  18  -4   16.90    2.70
  -4  18   4   16.10    2.60
  -4  18   4   14.20    2.40
  -4  18  -4   23.20    2.80
  -4  18  -4   18.40    2.80
  -5  18   1  166.68    6.50
  -5  18   1  159.68    6.40
  -5  18   1  160.08    6.30
  -5  18  -1  165.78    6.80
   5 -18  -1  161.68    6.00
  -5  18  -1  173.38    6.30
  -5  18  -1  170.48    6.50
  -5  18   3   86.09    4.50
  -5  18   3   83.69    4.50
   5  18  -3   79.89    4.90
  -5  18  -3   88.79    5.00
  -5  18  -3   78.89    4.10
  -5  18  -3   85.69    4.70
  -5  18   5   13.20    2.40
   5  18  -5   12.70    2.50
  -5  18   5   15.90    2.60
  -5  18  -5   10.10    2.20
  -5  18  -5   18.10    2.80
  -6  18   0  401.46   12.00
  -6  18   0  414.26   12.20
  -6  18   0  418.26   12.30
  -6  18   2  224.58    8.00
  -6  18   2  234.58    8.20
   6  18  -2  233.18    8.70
  -6  18   2  246.48    8.30
  -6  18  -2  214.28    7.70
   6 -18  -2  219.78    7.70
  -6  18  -2  249.48    8.60
  -6  18  -2  236.78    8.20
   6  18  -4  783.22   21.30
  -6  18   4  812.92   21.20
  -6  18   4  785.42   21.10
  -6  18  -4  807.72   21.10
  -6  18  -4  789.22   21.50
  -6  18  -4  787.92   20.50
  -7  18   1   15.40    2.30
  -7  18   1   25.90    2.90
  -7  18   1   21.30    2.60
  -7  18  -1   20.10    2.70
  -7  18  -1   21.10    2.70
   7 -18  -1   19.00    2.60
  -7  18  -1   22.30    2.70
  -7  18   3    8.70    2.20
  -7  18   3   11.80    2.30
  -7  18   3    8.30    2.20
   7  18  -3    7.60    2.40
   7 -18  -3    6.70    2.00
  -7  18  -3    7.50    2.10
  -7  18  -3   10.70    2.10
  -7  18  -3   13.10    2.50
  -8  18   0  132.19    6.00
  -8  18   0  154.88    6.10
  -8  18   0  139.29    5.90
   8 -18   0  146.99    5.90
  -8  18   2  433.36   12.60
  -8  18   2  424.76   12.90
  -8  18  -2  437.16   12.80
  -8  18  -2  428.66   12.80
   8 -18  -2  425.56   12.60
  -8  18  -2  421.26   12.80
  -9  18   1   96.49    4.70
  -9  18   1   86.59    5.00
  -9  18  -1   92.49    4.90
   9 -18  -1   91.99    4.90
  -9  18  -1   91.79    4.90
   0  19  -1   53.09    4.00
   0  19  -1   56.59    3.70
   0  19   1   65.89    3.90
   0  19  -3  163.08    7.00
   0  19   3  161.58    6.00
   0  19  -3  168.28    6.40
   0  19   3  161.48    6.00
   0  19  -5   71.89    4.80
   0  19   5   60.19    3.80
   0  19   5   59.99    3.90
   0  19  -5   57.89    3.50
   1  19   0    2.80    2.00
  -1  19   0   -1.00    1.80
  -1  19   0    0.90    1.60
   1  19   0    1.40    1.50
   1  19  -2   54.69    3.60
  -1  19   2   51.59    3.30
   1  19  -2   62.39    4.20
  -1  19   2   57.29    3.30
  -1  19  -2   56.79    4.10
  -1  19  -2   60.89    3.80
   1  19  -4   68.99    3.70
  -1  19   4   68.69    4.00
   1  19  -4   71.99    4.50
  -1  19   4   63.79    3.80
   1  19   4   63.99    3.90
   1  19   4   64.19    4.20
  -1  19  -4   63.69    4.40
  -1  19  -4   69.69    3.90
   2  19  -1   57.99    4.20
   2  19  -1   55.09    3.50
  -2  19   1   57.59    3.30
  -2  19   1   55.19    3.90
  -2  19  -1   56.39    4.20
  -2  19  -1   54.89    3.60
   2  19  -3  132.49    5.30
  -2  19   3  129.39    5.50
  -2  19   3  139.49    5.70
   2  19  -3  143.39    6.40
  -2  19  -3  122.89    6.10
  -2  19  -3  136.99    5.80
  -2  19   5   30.00    3.30
  -2  19   5   25.60    3.10
   2  19  -5   31.70    3.60
  -2  19  -5   29.40    3.10
  -2  19  -5   25.30    3.20
  -3  19   0    0.00    1.60
  -3  19   0    1.80    1.30
  -3  19   0    0.40    1.50
  -3  19   2   44.50    3.70
  -3  19   2   47.30    3.20
   3  19  -2   46.40    3.20
   3  19  -2   51.59    4.40
  -3  19   2   44.90    3.20
  -3  19  -2   48.70    3.50
  -3  19  -2   50.39    3.90
  -3  19   4    0.60    1.60
  -3  19   4    4.10    1.90
   3  19  -4    3.40    1.70
  -3  19  -4    1.40    1.90
  -3  19  -4    3.20    1.60
   4  19  -1   81.29    5.20
   4  19  -1   87.49    4.30
  -4  19   1   80.49    4.50
  -4  19   1   80.69    4.70
  -4  19   1   90.69    4.40
  -4  19  -1   83.29    4.10
  -4  19  -1   92.49    4.80
  -4  19  -1  100.89    5.20
  -4  19   3  103.99    5.10
   4  19  -3  103.79    5.40
  -4  19   3  103.89    5.00
  -4  19  -3  100.89    5.10
  -4  19  -3  109.29    5.60
  -5  19   0    0.90    1.50
  -5  19   0   -1.10    1.60
  -5  19   0   -0.90    1.50
  -5  19   2   85.39    4.60
  -5  19   2   86.89    4.70
  -5  19   2   84.19    4.80
   5  19  -2   89.69    5.40
  -5  19  -2   96.49    5.20
   5 -19  -2   99.79    4.50
  -5  19  -2   85.79    4.40
  -5  19  -2   95.29    4.90
  -5  19   4   79.59    4.50
  -5  19   4   73.99    4.40
   5  19  -4   81.69    4.90
  -5  19  -4   80.09    4.80
  -5  19  -4   72.09    4.50
  -6  19   1  129.99    5.70
  -6  19   1  130.39    5.70
  -6  19  -1  142.59    5.90
  -6  19  -1  129.89    6.00
  -6  19  -1  119.09    5.50
  -6  19   3  104.69    5.20
   6  19  -3   92.49    5.50
  -6  19   3  105.09    5.30
   6 -19  -3  109.89    5.10
  -6  19  -3  110.39    5.00
  -6  19  -3  120.89    5.60
  -6  19  -3  120.29    5.80
  -7  19   0    2.20    1.60
  -7  19   0   -0.60    1.30
  -7  19   0   -0.60    1.60
  -7  19   2    4.00    1.70
  -7  19   2   10.20    2.10
   7 -19  -2    4.10    1.80
  -7  19  -2    5.20    1.90
  -7  19  -2    8.40    2.30
  -7  19  -2    3.60    1.90
  -8  19   1   86.69    4.70
  -8  19   1   78.89    4.50
  -8  19  -1   73.29    4.30
   8 -19  -1   76.59    4.30
  -8  19  -1   84.29    4.70
  -8  19  -1   81.19    4.50
   0  20   0   75.09    4.20
   0  20   0   70.89    4.90
   0  20  -2  504.95   14.40
   0  20  -2  522.65   15.30
   0  20  -4   67.19    4.00
   0  20  -4   83.99    5.20
   1  20  -1  104.29    5.10
   1  20  -1  117.19    5.90
  -1  20   1  117.09    5.40
  -1  20  -1  115.09    5.20
  -1  20  -1  118.39    5.80
   1  20  -3   37.90    4.00
  -1  20   3   35.20    3.20
  -1  20   3   46.30    3.60
   1  20  -3   38.10    3.20
  -1  20  -3   39.00    3.30
  -1  20  -3   44.80    4.10
  -2  20   0 1091.79   28.10
  -2  20   0 1094.29   27.40
   2  20   0 1083.49   27.30
   2  20  -2    8.20    1.90
  -2  20   2   11.30    1.90
  -2  20   2   15.30    2.30
   2  20  -2   13.50    2.70
  -2  20  -2   12.10    2.30
  -2  20  -2   10.30    2.40
  -2  20   4  305.17   10.10
   2  20  -4  340.67   11.20
  -2  20  -4  302.27   10.80
  -2  20  -4  323.37   10.20
  -3  20   1   74.39    4.40
   3  20  -1   71.89    4.10
  -3  20   1   67.79    3.90
   3  20  -1   78.09    5.10
  -3  20  -1   76.39    4.70
  -3  20  -1   79.59    4.50
   3  20  -3  131.59    6.40
  -3  20   3  123.89    5.50
  -3  20   3  121.69    5.50
  -3  20  -3  134.59    5.80
  -3  20  -3  132.99    6.30
  -4  20   0   22.00    2.60
  -4  20   0   22.10    3.20
  -4  20   0   23.80    2.90
  -4  20   2 1108.19   28.00
  -4  20   2 1102.19   27.60
  -4  20   2 1093.19   27.60
  -4  20  -2 1120.79   27.90
  -5  20   1   81.49    4.50
  -5  20   1   74.09    4.30
  -5  20  -1   74.19    4.40
  -5  20  -1   77.79    4.10
  -5  20  -1   79.59    4.90
   5  20  -3  108.49    5.80
  -5  20   3  107.09    5.10
  -5  20   3   93.79    5.00
  -5  20  -3   98.39    5.40
   5 -20  -3   93.69    4.70
  -5  20  -3   98.59    5.10
  -6  20   0 1022.00   26.00
  -6  20   0 1029.20   26.20
  -6  20   0 1001.50   25.80
  -6  20   2   14.00    2.40
  -6  20   2   16.00    2.50
  -6  20  -2   20.10    2.80
  -6  20  -2   22.20    2.70
  -6  20  -2   15.60    2.60
  -7  20   1  116.09    5.50
  -7  20   1  108.99    5.40
  -7  20  -1  107.59    5.50
  -7  20  -1  101.19    5.10
  -7  20  -1  114.29    5.40
   0  21  -1   56.29    3.70
   0  21  -1   50.99    4.60
   0  21  -3   86.69    5.40
   0  21  -3   76.69    4.30
   1  21   0    0.70    1.60
  -1  21   0   -3.20    1.60
  -1  21   0    1.80    1.60
   1  21  -2   38.60    4.00
   1  21  -2   35.70    3.40
  -1  21  -2   42.00    4.20
  -1  21  -2   38.50    3.60
  -2  21   1  125.29    6.00
   2  21  -1  125.89    5.50
   2  21  -1  143.59    6.90
  -2  21  -1  125.79    5.80
  -2  21  -1  132.39    6.30
   2  21  -3  270.67    9.80
  -2  21   3  259.07    8.80
  -2  21  -3  270.67    9.00
  -2  21  -3  251.17    9.70
  -3  21   0   -1.80    1.90
  -3  21   0    2.40    1.70
   3  21  -2   17.10    3.20
  -3  21   2   20.00    2.50
  -3  21  -2   24.10    3.00
  -3  21  -2   20.80    3.00
  -4  21   1  351.46   11.30
  -4  21  -1  363.96   11.50
  -4  21  -1  366.76   11.90
  -5  21   0   -0.30    1.40
  -5  21   0   -0.80    1.60
  -5  21   0   -1.60    1.60
   0  22   0  107.89    5.30
_computing_structure_solution     'SHELXT 2014/4 (Sheldrick, 2014)'
;
_shelx_hkl_checksum     74374
_shelx_res_file
;
    shelx.res created by SHELXL-2014/7
TITL EL15_D176_DRX14_OS5B1_a.res in Imma
CELL  0.71073  10.3126  13.1138   6.4405   90.000   90.000   90.000
ZERR     4.00   0.0003   0.0003   0.0002    0.000    0.000    0.000
LATT   2
SYMM  - X, 1/2 - Y,   Z
SYMM  - X, 1/2 + Y, - Z
SYMM    X, - Y, - Z
SFAC  O    P    CA   FE   NI
UNIT  48   12   4    4    8
MERG   2
FMAP   2
PLAN   10
ACTA
L.S.  10
TEMP    23.00
WGHT    0.021600    1.467000
EXTI    0.003346
FVAR       0.26973
NI1   5    0.750000    0.366555    0.750000    10.50000    0.00486    0.00326 =
         0.00613    0.00000   -0.00056    0.00000
FE1   4    0.500000    0.000000    0.500000    10.25000    0.00264    0.00397 =
         0.00455   -0.00016    0.00000    0.00000
CA1   3    0.500000    0.250000    0.089814    10.25000    0.01508    0.01319 =
         0.00735    0.00000    0.00000    0.00000
P1    2    0.750000    0.572976    0.750000    10.50000    0.00450    0.00307 =
         0.00398    0.00000   -0.00041    0.00000
P2    2    0.500000    0.250000    0.582907    10.25000    0.00320    0.00246 =
         0.00414    0.00000    0.00000    0.00000
O1    1    0.861464    0.494145    0.794176    11.00000    0.00448    0.00536 =
         0.00786   -0.00035   -0.00210    0.00059
O4    1    0.617540    0.250000    0.732844    10.50000    0.00491    0.00571 =
         0.00699    0.00000   -0.00228    0.00000
O3    1    0.500000    0.156252    0.442565    10.50000    0.00816    0.00452 =
         0.00747   -0.00239    0.00000    0.00000
O2    1    0.707241    0.637863    0.933851    11.00000    0.01019    0.00695 =
         0.00573   -0.00197    0.00006    0.00176
HKLF 4
REM  EL15_D176_DRX14_OS5B1_a.res in Imma
REM R1 =  0.0166 for    1153 Fo > 4sig(Fo)  and  0.0169 for all    1171 data
REM     54 parameters refined using      0 restraints
END
WGHT      0.0216      1.4668
REM Highest difference peak  0.763,  deepest hole -0.627,  1-sigma level  0.131
Q1    1   0.7814  0.3637  0.8429  11.00000  0.05    0.76
Q2    1   0.4669  0.2500  0.1612  10.50000  0.05    0.65
Q3    1   0.5000  0.2500  0.0009  10.25000  0.05    0.58
Q4    1   0.7364  0.5866  0.8554  11.00000  0.05    0.56
Q5    1   0.5000  0.0014  0.5965  10.50000  0.05    0.53
Q6    1   0.5000  0.1890  0.5121  10.50000  0.05    0.51
Q7    1   0.7330  0.3336  0.8231  11.00000  0.05    0.46
Q8    1   0.5000  0.1606  0.3337  10.50000  0.05    0.46
Q9    1   0.5343  0.2500  0.6745  10.50000  0.05    0.45
Q10   1   0.7302  0.6319  1.0274  11.00000  0.05    0.42
;
_shelx_res_checksum     88246
