# Supplementary material for: Crystal structure of calcium dinickel(II) iron(III) tris­(orthophosphate): CaNi2Fe(PO4)3
Source: Acta Crystallogr E Crystallogr Commun. 2017 May 26;73(Pt 6):893–5. doi: 10.1107/S2056989017007411 (PMC5458318; doi:10.1107/S2056989017007411)
Supplement: Supplementary file 2 [file e-73-00893-Isup2.hkl]

data_I                                                                          
_shelx_title ' EL15_D176_DRX14_OS5B1_a.res in Imma'                             
_shelx_refln_list_code          4                                               
_shelx_F_calc_maximum      418.60                                               
_exptl_crystal_F_000       972.00                                               
_reflns_d_resolution_high  0.5954                                               
                                                                                
loop_                                                                           
 _space_group_symop_operation_xyz                                               
 'x, y, z'                                                                      
 '-x, -y+1/2, z'                                                                
 '-x, y+1/2, -z'                                                                
 'x, -y, -z'                                                                    
 'x+1/2, y+1/2, z+1/2'                                                          
 '-x+1/2, -y+1, z+1/2'                                                          
 '-x+1/2, y+1, -z+1/2'                                                          
 'x+1/2, -y+1/2, -z+1/2'                                                        
 '-x, -y, -z'                                                                   
 'x, y-1/2, -z'                                                                 
 'x, -y-1/2, z'                                                                 
 '-x, y, z'                                                                     
 '-x+1/2, -y+1/2, -z+1/2'                                                       
 'x+1/2, y, -z+1/2'                                                             
 'x+1/2, -y, z+1/2'                                                             
 '-x+1/2, y+1/2, z+1/2'                                                         
                                                                                
_cell_length_a    10.3126                                                       
_cell_length_b    13.1138                                                       
_cell_length_c     6.4405                                                       
_cell_angle_alpha  90.000                                                       
_cell_angle_beta   90.000                                                       
_cell_angle_gamma  90.000                                                       
                                                                                
_shelx_F_squared_multiplier     1.000                                           
                                                                                
loop_                                                                           
 _refln_index_h                                                                 
 _refln_index_k                                                                 
 _refln_index_l                                                                 
 _refln_F_squared_calc                                                          
 _refln_F_squared_meas                                                          
 _refln_F_squared_sigma                                                         
 _refln_observed_status                                                         
   2   0   0      23122.70      24774.42       402.27 o                         
   4   0   0     159930.55     172237.86      2722.65 o                         
   6   0   0        215.46        170.44        23.32 o                         
   8   0   0     128905.52     137542.94      1997.47 o                         
  10   0   0        659.29        643.83        24.76 o                         
  12   0   0      28358.21      28694.69       402.04 o                         
  14   0   0         59.28         62.51        16.50 o                         
  16   0   0      24865.33      23471.75       558.71 o                         
   0   2   0       1079.22       1149.82        14.68 o                         
   2   2   0       8538.95       9288.87        70.03 o                         
   4   2   0       2186.26       2789.22        25.83 o                         
   6   2   0         61.82         55.28         3.18 o                         
   8   2   0        617.41        614.01        13.75 o                         
  10   2   0       5053.38       4881.79        51.03 o                         
  12   2   0         87.43        103.27        11.31 o                         
  14   2   0         38.97         56.07         9.32 o                         
  16   2   0         52.33         53.61        18.56 o                         
   0   4   0         24.51         56.26        12.27 o                         
   2   4   0     175226.47     181564.58      1658.54 o                         
   4   4   0      34803.27      38413.32       326.77 o                         
   6   4   0      82153.56      85663.10       728.68 o                         
   8   4   0       2015.75       1978.78        23.90 o                         
  10   4   0      21371.94      21967.04       224.94 o                         
  12   4   0        454.21        504.20        19.63 o                         
  14   4   0      17490.83      17051.77       237.42 o                         
  16   4   0         43.33         46.86        24.74 o                         
   0   6   0       6400.77       7416.56        87.26 o                         
   2   6   0         45.32         50.62         3.04 o                         
   4   6   0        132.28        177.44         5.70 o                         
   6   6   0       3727.32       4104.40        44.35 o                         
   8   6   0         21.77         31.78         4.48 o                         
  10   6   0         21.37         49.54         6.93 o                         
  12   6   0        391.03        391.15        18.50 o                         
  14   6   0       2836.19       2642.61        68.09 o                         
  16   6   0         55.90         65.58        15.62 o                         
   0   8   0     128222.83     111899.27      1267.36 o                         
   2   8   0        345.38        355.80         7.14 o                         
   4   8   0      19747.53      20386.87       190.63 o                         
   6   8   0       5091.86       5227.42        61.35 o                         
   8   8   0      29345.05      29496.07       336.85 o                         
  10   8   0       2459.67       2563.36        40.44 o                         
  12   8   0       4141.79       3973.45        70.02 o                         
  14   8   0       3238.84       3253.05        80.78 o                         
  16   8   0       6953.46       6588.76       140.83 o                         
   0  10   0      13635.78      13377.16       169.64 o                         
   2  10   0       3443.00       3607.05        34.57 o                         
   4  10   0      15229.22      15279.40       118.41 o                         
   6  10   0       3140.32       3175.05        46.99 o                         
   8  10   0       2784.27       2637.52        47.93 o                         
  10  10   0        159.69        228.70        29.70 o                         
  12  10   0       1469.19       1402.68        36.60 o                         
  14  10   0       1443.16       1472.87        52.43 o                         
   0  12   0      10265.00      10476.99       126.61 o                         
   2  12   0      31140.88      32094.99       257.82 o                         
   4  12   0        112.92        132.77         7.62 o                         
   6  12   0      21419.73      21336.49       249.59 o                         
   8  12   0       8892.33       9344.62       118.99 o                         
  10  12   0       7465.45       7262.72       131.50 o                         
  12  12   0       1053.04       1061.09        33.06 o                         
  14  12   0       7625.44       7735.58       158.22 o                         
   0  14   0      21981.88      21767.64       253.20 o                         
   2  14   0      19519.58      19708.90       153.51 o                         
   4  14   0      11054.39      11232.40       113.76 o                         
   6  14   0       6748.00       6534.35        88.25 o                         
   8  14   0       6738.15       6745.53        92.18 o                         
  10  14   0       6429.51       6220.02       103.30 o                         
  12  14   0       3003.64       2861.86        84.39 o                         
   0  16   0      32653.63      32398.35       431.98 o                         
   2  16   0        323.42        313.67        14.96 o                         
   4  16   0      10413.37      10247.12       130.31 o                         
   6  16   0          3.16         20.89         9.52 o                         
   8  16   0      17643.51      17692.37       215.60 o                         
  10  16   0         94.38        115.74        16.05 o                         
   0  18   0       7664.52       7744.84       194.11 o                         
   2  18   0       7212.97       7191.24        89.55 o                         
   4  18   0       7079.12       7127.63       122.25 o                         
   6  18   0       5698.48       5675.48        96.91 o                         
   8  18   0       2059.12       1978.44        60.38 o                         
   0  20   0        938.63       1009.20        43.86 o                         
   2  20   0      15404.84      15131.90       221.20 o                         
   4  20   0        311.95        311.34        22.77 o                         
   6  20   0      14147.07      14112.99       208.18 o                         
   0  22   0       1548.91       1484.55        72.93 o                         
   1   0   1      18322.87      18090.74       208.85 o                         
   3   0   1      24890.11      26981.41       250.25 o                         
   5   0   1        553.93        483.17         8.37 o                         
   7   0   1      20148.43      21436.33       197.65 o                         
   9   0   1       2145.33       2173.40        26.07 o                         
  11   0   1       2772.27       2790.16        36.92 o                         
  13   0   1       3130.01       2964.29        46.26 o                         
  15   0   1       1267.40       1161.79        39.85 o                         
  17   0   1       2236.64       2021.97       108.68 o                         
   0   1   1      11592.59      11475.10       162.59 o                         
   2   1   1       9650.78      10151.27        72.16 o                         
   4   1   1        267.03        157.28         4.84 o                         
   6   1   1      10487.69      10844.61        71.93 o                         
   8   1   1       7064.86       6989.89        46.35 o                         
  10   1   1       3446.67       3492.83        30.02 o                         
  12   1   1       1073.28       1074.74        15.25 o                         
  14   1   1       2273.27       2234.46        29.82 o                         
  16   1   1       1347.31       1305.70        31.61 o                         
   1   2   1      11043.17      11742.10        79.40 o                         
   3   2   1       2485.55       2427.62        22.73 o                         
   5   2   1       5515.24       5605.84        36.78 o                         
   7   2   1       3681.85       3793.03        27.72 o                         
   9   2   1       2046.42       2106.35        17.86 o                         
  11   2   1        704.65        730.18        10.82 o                         
  13   2   1       1023.16        998.68        18.26 o                         
  15   2   1        978.64        947.75        20.92 o                         
  17   2   1        223.46        205.44        22.54 o                         
   0   3   1       1277.91       1476.44        16.84 o                         
   2   3   1         40.52         42.46         1.84 o                         
   4   3   1       2669.68       2840.92        20.82 o                         
   6   3   1         36.75         39.91         5.19 o                         
   8   3   1         24.31         29.45         2.85 o                         
  10   3   1        594.32        608.05         9.34 o                         
  12   3   1        380.40        368.25        12.42 o                         
  14   3   1         13.10         22.49         6.58 o                         
  16   3   1         22.97         40.57        11.65 o                         
   1   4   1       6829.60       6985.51        53.79 o                         
   3   4   1       1116.12       1615.96        12.33 o                         
   5   4   1       7005.00       7288.13        43.93 o                         
   7   4   1        215.44        207.27         4.85 o                         
   9   4   1       3288.81       3372.40        26.18 o                         
  11   4   1        389.25        418.42        13.36 o                         
  13   4   1        596.06        589.30        22.14 o                         
  15   4   1       1835.99       1891.45       109.95 o                         
   0   5   1      13785.37      12816.51       131.62 o                         
   2   5   1      34619.14      35162.89       228.49 o                         
   4   5   1      45106.45      46070.59       286.87 o                         
   6   5   1      26803.71      27127.62       163.01 o                         
   8   5   1      13542.62      13570.35        87.13 o                         
  10   5   1      17569.96      17344.32       134.68 o                         
  12   5   1      13042.80      12756.55       117.30 o                         
  14   5   1       7698.61       7541.51        83.78 o                         
  16   5   1       3498.62       3439.50        60.30 o                         
   1   6   1      13984.36      15306.34       163.26 o                         
   3   6   1      12701.20      13483.68        92.99 o                         
   5   6   1       4277.07       4550.26        32.81 o                         
   7   6   1       9887.78       9969.79        65.41 o                         
   9   6   1       2244.45       2341.62        22.30 o                         
  11   6   1       1907.61       1912.21        34.35 o                         
  13   6   1       2115.26       2080.01        35.25 o                         
  15   6   1       1141.60       1117.41        29.35 o                         
   0   7   1       4771.92       5024.09        43.60 o                         
   2   7   1       2078.12       1955.10        15.51 o                         
   4   7   1       1265.35       1180.52        12.15 o                         
   6   7   1       3056.22       2919.29        24.87 o                         
   8   7   1       2671.60       2509.25        20.31 o                         
  10   7   1        364.69        332.85        10.34 o                         
  12   7   1        552.62        556.93        15.40 o                         
  14   7   1       1058.93       1033.04        29.28 o                         
  16   7   1        807.26        791.06        25.93 o                         
   1   8   1       3439.09       3534.82        24.32 o                         
   3   8   1       4885.82       4951.65        37.83 o                         
   5   8   1        217.45        198.75         5.71 o                         
   7   8   1       6885.47       6965.94        55.31 o                         
   9   8   1        938.11        959.30        16.65 o                         
  11   8   1       1112.88       1129.94        21.33 o                         
  13   8   1       1605.29       1602.10        36.07 o                         
  15   8   1        696.95        667.45        26.43 o                         
   0   9   1      37142.68      35983.74       315.16 o                         
   2   9   1      28392.64      28320.68       165.32 o                         
   4   9   1      12903.43      12930.46        92.35 o                         
   6   9   1      23334.64      23631.99       163.61 o                         
   8   9   1      23879.72      24228.61       186.82 o                         
  10   9   1      15224.98      14953.56       147.96 o                         
  12   9   1       7824.02       7771.27        94.11 o                         
  14   9   1       7716.87       7563.73       107.37 o                         
   1  10   1       2630.92       2782.65        20.53 o                         
   3  10   1         75.68        115.57         4.29 o                         
   5  10   1       2932.94       2951.30        24.53 o                         
   7  10   1        277.70        323.07        11.40 o                         
   9  10   1       1238.97       1280.24        20.72 o                         
  11  10   1        164.27        174.37        11.44 o                         
  13  10   1        362.72        363.70        18.53 o                         
  15  10   1        780.66        851.31        43.09 o                         
   0  11   1       7033.88       6874.70        62.55 o                         
   2  11   1       5253.35       5177.70        34.76 o                         
   4  11   1       7311.44       7349.11        53.22 o                         
   6  11   1       2389.42       2377.68        25.21 o                         
   8  11   1       3448.95       3474.28        37.20 o                         
  10  11   1       3588.84       3629.22        46.78 o                         
  12  11   1       2665.40       2629.14        43.59 o                         
  14  11   1        477.18        486.03        32.55 o                         
   1  12   1       5073.46       5153.66        35.16 o                         
   3  12   1       1227.93       1291.26        13.83 o                         
   5  12   1       4208.58       4255.34        38.08 o                         
   7  12   1       1912.71       1954.69        31.25 o                         
   9  12   1       2787.30       2860.45        36.13 o                         
  11  12   1       1104.95       1106.68        23.37 o                         
  13  12   1       1126.50       1122.30        27.86 o                         
   0  13   1       1768.46       1843.01        26.09 o                         
   2  13   1       4539.65       4640.02        32.94 o                         
   4  13   1      10216.21      10097.67        72.47 o                         
   6  13   1       5137.45       4986.11        44.59 o                         
   8  13   1       2388.63       2238.05        31.68 o                         
  10  13   1       3528.80       3497.33        46.78 o                         
  12  13   1       4740.72       4659.24        66.01 o                         
   1  14   1       1794.36       1868.61        17.82 o                         
   3  14   1       3043.32       3076.50        27.17 o                         
   5  14   1        358.26        406.13        10.39 o                         
   7  14   1       3684.07       3688.54        40.42 o                         
   9  14   1        424.04        435.88        16.28 o                         
  11  14   1        841.90        828.46        21.54 o                         
  13  14   1       1086.65       1104.62        31.62 o                         
   0  15   1       1066.22       1087.47        22.02 o                         
   2  15   1        429.49        441.06        10.49 o                         
   4  15   1        829.16        865.63        13.83 o                         
   6  15   1        770.30        764.88        14.44 o                         
   8  15   1        534.47        565.15        15.98 o                         
  10  15   1          3.13          9.82         8.06 o                         
  12  15   1        152.17        173.36        13.28 o                         
   1  16   1        734.84        740.69        11.86 o                         
   3  16   1        525.27        538.01        16.03 o                         
   5  16   1        211.06        199.67         9.02 o                         
   7  16   1       1075.29       1083.02        19.72 o                         
   9  16   1        401.83        390.42        15.22 o                         
  11  16   1        242.61        257.13        14.89 o                         
   0  17   1       3205.41       3335.33        44.27 o                         
   2  17   1        681.16        688.90        14.17 o                         
   4  17   1        140.02        160.50        14.84 o                         
   6  17   1        642.57        624.07        17.31 o                         
   8  17   1       2973.96       3011.24        40.06 o                         
  10  17   1       1100.58       1097.97        25.02 o                         
   1  18   1       1643.05       1691.51        24.35 o                         
   3  18   1        241.19        244.77        11.17 o                         
   5  18   1       2280.25       2277.80        33.24 o                         
   7  18   1        290.60        286.00        13.64 o                         
   9  18   1       1322.12       1267.10        30.01 o                         
   0  19   1        806.59        811.81        49.38 o                         
   2  19   1        812.78        772.77        20.98 o                         
   4  19   1       1189.70       1200.66        29.77 o                         
   6  19   1       1753.82       1795.90        35.40 o                         
   8  19   1       1087.38       1101.83        25.22 o                         
   1  20   1       1596.32       1571.83        33.56 o                         
   3  20   1       1022.39       1022.29        24.71 o                         
   5  20   1       1060.95       1064.67        27.17 o                         
   7  20   1       1491.27       1508.85        33.07 o                         
   0  21   1        702.51        747.20        39.65 o                         
   2  21   1       1721.56       1788.78        39.90 o                         
   4  21   1       4773.18       4971.96        92.01 o                         
   0   0   2      30472.03      30662.52       500.30 o                         
   2   0   2     150101.19     138402.81      2271.64 o                         
   4   0   2        715.11       1183.01        14.40 o                         
   6   0   2      93886.04      94741.68       874.35 o                         
   8   0   2      19085.01      18406.07       188.99 o                         
  10   0   2      64930.40      65866.99       657.55 o                         
  12   0   2       2113.69       2117.28        36.08 o                         
  14   0   2      23955.48      23479.57       293.44 o                         
  16   0   2       2614.46       2630.40       115.67 o                         
   1   1   2       8088.03       8290.03        66.76 o                         
   3   1   2        382.46        293.23        10.63 o                         
   5   1   2       6577.94       6784.60        46.06 o                         
   7   1   2        581.42        581.96        10.71 o                         
   9   1   2       2997.03       3025.75        27.00 o                         
  11   1   2        806.14        787.38        11.87 o                         
  13   1   2        418.81        414.96        12.00 o                         
  15   1   2        947.08        912.97        20.69 o                         
  17   1   2        123.03        109.93        16.31 o                         
   0   2   2       3081.16       3346.00        36.16 o                         
   2   2   2       6303.73       6427.93        51.53 o                         
   4   2   2        235.91        239.14         3.34 o                         
   6   2   2        239.96        206.26         4.36 o                         
   8   2   2        112.63        122.19         3.94 o                         
  10   2   2       3717.34       3670.50        30.77 o                         
  12   2   2         10.10         13.09         4.13 o                         
  14   2   2          4.72          4.50         6.36 o                         
  16   2   2         34.26         30.48        13.89 o                         
   1   3   2       7562.47       7668.14        55.82 o                         
   3   3   2      10629.57      11166.32        73.59 o                         
   5   3   2       2016.59       1936.80        14.59 o                         
   7   3   2       5617.20       5783.24        39.38 o                         
   9   3   2       2026.41       1945.87        17.78 o                         
  11   3   2       1850.99       1930.57        37.43 o                         
  13   3   2       1159.06       1101.54        18.00 o                         
  15   3   2        492.93        479.43        19.25 o                         
   0   4   2      15318.37      13079.92       120.85 o                         
   2   4   2       1337.81       1152.35         9.64 o                         
   4   4   2      99173.56     101135.84       832.66 o                         
   6   4   2       6527.83       6496.57        43.22 o                         
   8   4   2      24410.95      25110.86       164.71 o                         
  10   4   2       2304.69       2271.59        21.45 o                         
  12   4   2      28816.90      28601.56       219.77 o                         
  14   4   2       2443.88       2556.34        42.23 o                         
  16   4   2       7907.62       7719.91        96.33 o                         
   1   5   2       9667.54       9957.44        69.15 o                         
   3   5   2      13095.67      13595.37        89.73 o                         
   5   5   2       1480.03       1471.51        12.76 o                         
   7   5   2       9824.22       9974.73        65.67 o                         
   9   5   2       2021.54       1971.34        18.06 o                         
  11   5   2       2036.19       2007.45        24.91 o                         
  13   5   2       1787.51       1743.13        29.03 o                         
  15   5   2        603.28        636.29        26.75 o                         
   0   6   2       4895.10       5072.05        54.53 o                         
   2   6   2       1007.67       1123.26        11.28 o                         
   4   6   2       7895.28       8211.08        58.82 o                         
   6   6   2         20.83         36.69         5.37 o                         
   8   6   2       1382.55       1463.90        15.66 o                         
  10   6   2       2066.79       2017.57        27.01 o                         
  12   6   2       1030.75       1029.03        19.56 o                         
  14   6   2         71.93         96.31        11.68 o                         
  16   6   2        872.52        823.26        30.13 o                         
   1   7   2       6522.80       6855.78        47.15 o                         
   3   7   2       4928.69       4969.62        37.23 o                         
   5   7   2       4869.71       5056.63        40.64 o                         
   7   7   2       2353.92       2234.86        21.47 o                         
   9   7   2       2857.43       2857.56        27.10 o                         
  11   7   2       1866.90       1863.89        28.82 o                         
  13   7   2        812.39        785.26        18.12 o                         
  15   7   2        827.02        822.45        25.67 o                         
   0   8   2        279.92        292.05         6.87 o                         
   2   8   2      19474.85      19185.92       131.64 o                         
   4   8   2       8650.21       8856.17        67.52 o                         
   6   8   2      14336.16      14405.68       112.95 o                         
   8   8   2        492.15        452.83        12.22 o                         
  10   8   2      13651.54      13476.89       123.79 o                         
  12   8   2        816.48        859.68        22.21 o                         
  14   8   2       4666.34       4566.85        65.55 o                         
   1   9   2       4625.42       4734.57        34.60 o                         
   3   9   2        224.33        245.17         5.70 o                         
   5   9   2       4201.74       4165.07        33.79 o                         
   7   9   2        643.24        638.67        11.63 o                         
   9   9   2       2378.54       2317.95        28.50 o                         
  11   9   2        479.12        446.12        17.74 o                         
  13   9   2        352.25        379.43        21.17 o                         
  15   9   2       1074.63       1041.50        28.71 o                         
   0  10   2       1834.71       1999.10        22.78 o                         
   2  10   2       1082.17        986.96        11.59 o                         
   4  10   2       5196.75       5300.93        41.69 o                         
   6  10   2       4185.25       4005.64        35.06 o                         
   8  10   2       3465.70       3432.07        36.87 o                         
  10  10   2        563.12        536.26        14.20 o                         
  12  10   2       2998.53       3026.73        48.28 o                         
  14  10   2       2541.65       2588.36        46.45 o                         
   1  11   2       1355.14       1407.30        13.68 o                         
   3  11   2       1523.87       1576.28        15.98 o                         
   5  11   2       1340.49       1331.13        19.34 o                         
   7  11   2        578.86        560.78        11.87 o                         
   9  11   2       1073.48       1037.92        18.03 o                         
  11  11   2        679.64        662.73        18.32 o                         
  13  11   2        279.05        289.89        24.86 o                         
   0  12   2       4629.33       4677.36        51.63 o                         
   2  12   2       2290.87       2272.23        20.48 o                         
   4  12   2      22069.91      22072.87       147.72 o                         
   6  12   2        536.18        603.56        13.06 o                         
   8  12   2       5276.61       5094.02        51.38 o                         
  10  12   2        679.59        713.87        17.02 o                         
  12  12   2       9689.02       9521.58       114.64 o                         
  14  12   2         56.31         76.61        13.59 o                         
   1  13   2       1888.76       1955.63        19.22 o                         
   3  13   2       2186.14       2215.47        22.06 o                         
   5  13   2        216.25        249.38        12.42 o                         
   7  13   2       3347.11       3356.90        35.44 o                         
   9  13   2        530.20        522.90        14.86 o                         
  11  13   2        485.55        539.93        18.35 o                         
  13  13   2        717.07        714.97        26.13 o                         
   0  14   2       5613.09       5583.10        61.44 o                         
   2  14   2      13645.42      13548.70       103.82 o                         
   4  14   2       4266.18       4222.77        36.51 o                         
   6  14   2      10050.51      10010.48        90.43 o                         
   8  14   2       5708.33       5584.64        59.26 o                         
  10  14   2      14082.55      13902.09       133.25 o                         
  12  14   2       3476.86       3491.93        54.88 o                         
   1  15   2       1700.55       1741.73        20.76 o                         
   3  15   2       3013.40       3054.28        30.66 o                         
   5  15   2       1202.32       1224.93        18.79 o                         
   7  15   2       1598.82       1579.30        24.15 o                         
   9  15   2       1009.11        986.06        21.01 o                         
  11  15   2       1327.25       1319.72        31.99 o                         
   0  16   2       2820.82       2778.01        59.67 o                         
   2  16   2      12427.52      12368.07        97.02 o                         
   4  16   2         14.63         19.26         6.51 o                         
   6  16   2       9804.05       9630.95        89.52 o                         
   8  16   2       2102.59       2088.64        31.32 o                         
  10  16   2       9086.24       8974.31        99.21 o                         
   1  17   2       2538.44       2486.89        29.39 o                         
   3  17   2        470.49        501.46        15.13 o                         
   5  17   2       2005.69       2102.61        55.47 o                         
   7  17   2        961.11        956.95        21.13 o                         
   9  17   2       1457.55       1483.32        34.43 o                         
   0  18   2       4687.98       4584.66        68.72 o                         
   2  18   2       1364.49       1401.23        25.08 o                         
   4  18   2       6403.99       6394.95        60.46 o                         
   6  18   2       3146.82       3198.20        50.44 o                         
   8  18   2       6141.87       5914.13        71.83 o                         
   1  19   2        752.56        784.43        20.59 o                         
   3  19   2        619.42        652.29        18.29 o                         
   5  19   2       1226.01       1247.19        26.60 o                         
   7  19   2         93.50         84.81        14.38 o                         
   0  20   2       7194.04       7090.65       144.82 o                         
   2  20   2        139.13        163.70        12.33 o                         
   4  20   2      15193.21      15352.10       192.74 o                         
   6  20   2        214.59        245.12        19.98 o                         
   1  21   2        484.68        529.31        25.85 o                         
   3  21   2        251.49        286.11        19.85 o                         
   1   0   3       2278.78       2178.89        32.67 o                         
   3   0   3      24899.21      26158.31       310.22 o                         
   5   0   3       7224.90       7585.99        73.12 o                         
   7   0   3       1903.35       2016.16        25.00 o                         
   9   0   3       2130.10       2188.24        27.49 o                         
  11   0   3       4878.53       4792.42        66.39 o                         
  13   0   3       1695.47       1612.90        32.63 o                         
  15   0   3        253.49        237.91        36.31 o                         
   0   1   3      51909.80      52341.42       801.11 o                         
   2   1   3       7949.61       7675.42        63.22 o                         
   4   1   3      10287.25      10186.71        78.81 o                         
   6   1   3       2371.82       2348.25        18.56 o                         
   8   1   3       5513.69       5531.96        40.54 o                         
  10   1   3        134.41        155.57         6.77 o                         
  12   1   3        351.35        397.33        10.93 o                         
  14   1   3        488.65        527.10        14.33 o                         
  16   1   3       1105.73       1140.17        31.97 o                         
   1   2   3       1211.42       1057.82        12.55 o                         
   3   2   3       8160.08       8338.56        68.87 o                         
   5   2   3       3603.57       3471.98        26.99 o                         
   7   2   3        244.93        267.39         9.70 o                         
   9   2   3       1997.98       1968.07        19.23 o                         
  11   2   3       2619.42       2587.41        24.57 o                         
  13   2   3        362.57        379.24        11.83 o                         
  15   2   3        195.21        198.88        13.85 o                         
   0   3   3        464.24        442.95         9.68 o                         
   2   3   3       3510.94       3621.85        30.08 o                         
   4   3   3       2532.59       2548.37        21.52 o                         
   6   3   3         52.31         54.34         3.31 o                         
   8   3   3        184.58        193.67         6.03 o                         
  10   3   3         20.73         27.48         3.92 o                         
  12   3   3         47.99         70.97         7.30 o                         
  14   3   3        236.96        250.58        13.32 o                         
  16   3   3         10.53         11.32         9.53 o                         
   1   4   3        891.87        740.74         8.60 o                         
   3   4   3       8316.10       8585.20        60.37 o                         
   5   4   3       7521.02       7522.75        49.41 o                         
   7   4   3         37.93         74.71         3.84 o                         
   9   4   3       1761.08       1820.92        17.66 o                         
  11   4   3       3167.27       3099.69        30.83 o                         
  13   4   3        647.26        637.42        17.73 o                         
  15   4   3        342.10        324.36        17.35 o                         
   0   5   3      45400.41      43959.04       764.81 o                         
   2   5   3      41352.80      40398.98       262.09 o                         
   4   5   3      51328.57      51322.64       324.07 o                         
   6   5   3      15276.69      15370.14       107.40 o                         
   8   5   3      10653.40      10598.82        76.81 o                         
  10   5   3       5879.27       5817.95        46.71 o                         
  12   5   3       8733.39       8620.92        78.99 o                         
  14   5   3       2428.71       2556.52        38.28 o                         
  16   5   3       3819.13       3754.12        85.04 o                         
   1   6   3       2281.26       2283.75        18.85 o                         
   3   6   3       9403.20       9542.45        64.67 o                         
   5   6   3       3343.79       3248.84        25.53 o                         
   7   6   3       1063.20       1123.23        14.27 o                         
   9   6   3       2095.71       2048.48        20.62 o                         
  11   6   3       3096.34       3117.10        37.16 o                         
  13   6   3        623.91        641.57        16.97 o                         
  15   6   3        285.98        287.10        20.24 o                         
   0   7   3       4787.99       4964.44        49.75 o                         
   2   7   3       3442.87       3488.56        27.25 o                         
   4   7   3        757.67        764.69        10.38 o                         
   6   7   3       2871.83       2785.81        25.71 o                         
   8   7   3       1034.17        977.69        16.24 o                         
  10   7   3        496.32        501.79        10.83 o                         
  12   7   3         49.75         70.26        12.32 o                         
  14   7   3       1230.27       1258.52        31.76 o                         
   1   8   3        951.52        895.77        12.39 o                         
   3   8   3       9324.79       9271.97        66.91 o                         
   5   8   3       3305.98       3342.67        29.58 o                         
   7   8   3        842.12        897.63        12.53 o                         
   9   8   3       1124.34       1082.25        15.85 o                         
  11   8   3       3048.13       3067.63        36.15 o                         
  13   8   3       1037.96       1007.94        23.75 o                         
  15   8   3        160.00        191.29        15.70 o                         
   0   9   3      59283.38      57158.61       521.45 o                         
   2   9   3      30841.44      30003.84       204.38 o                         
   4   9   3      22370.09      21939.88       159.63 o                         
   6   9   3      15535.47      15138.73       119.37 o                         
   8   9   3      16410.41      16217.84       128.48 o                         
  10   9   3       6126.96       6029.87        66.79 o                         
  12   9   3       3979.29       3891.06        51.70 o                         
  14   9   3       4121.24       4170.64        57.86 o                         
   1  10   3        658.22        718.88        13.04 o                         
   3  10   3       2279.45       2275.27        27.48 o                         
   5  10   3       1795.74       1845.15        19.84 o                         
   7  10   3         60.72         78.92        11.57 o                         
   9  10   3       1159.39       1197.76        19.25 o                         
  11  10   3       1448.39       1408.49        24.78 o                         
  13  10   3        177.57        202.47        23.13 o                         
   0  11   3       1754.46       1737.94        23.53 o                         
   2  11   3       7230.42       7085.94        53.73 o                         
   4  11   3       3133.93       3083.02        29.02 o                         
   6  11   3       4139.93       4007.17        38.55 o                         
   8  11   3       1539.72       1522.64        21.77 o                         
  10  11   3       4512.91       4417.56        46.96 o                         
  12  11   3       1839.93       1838.02        32.85 o                         
  14  11   3       1050.83       1080.73        28.40 o                         
   1  12   3       1231.96       1185.63        16.71 o                         
   3  12   3       4293.87       4146.80        36.87 o                         
   5  12   3       3776.79       3860.47        35.39 o                         
   7  12   3        347.71        323.82        11.35 o                         
   9  12   3       1388.10       1411.92        22.17 o                         
  11  12   3       2466.79       2411.17        41.67 o                         
  13  12   3        773.73        800.49        23.45 o                         
   0  13   3       5612.88       5620.62        67.17 o                         
   2  13   3       9652.83       9490.09        75.32 o                         
   4  13   3       9873.46       9731.39        73.34 o                         
   6  13   3       4239.50       4072.73        40.25 o                         
   8  13   3        945.83        926.80        24.92 o                         
  10  13   3       1346.16       1270.94        21.91 o                         
  12  13   3       1842.06       1842.94        33.81 o                         
   1  14   3        752.73        764.36        13.69 o                         
   3  14   3       2827.81       2849.30        34.12 o                         
   5  14   3        957.47        920.93        17.12 o                         
   7  14   3        606.62        615.75        18.18 o                         
   9  14   3        894.49        858.29        17.94 o                         
  11  14   3       1547.19       1562.46        30.50 o                         
   0  15   3         29.80         19.04         7.73 o                         
   2  15   3        458.48        441.29        11.78 o                         
   4  15   3          9.91         18.63         5.22 o                         
   6  15   3       1320.92       1328.20        23.75 o                         
   8  15   3        248.71        238.87        11.67 o                         
  10  15   3        463.06        477.95        17.92 o                         
   1  16   3        277.86        281.31        11.73 o                         
   3  16   3       2077.20       2051.96        25.78 o                         
   5  16   3       1088.17       1041.82        24.20 o                         
   7  16   3        190.90        198.02        11.19 o                         
   9  16   3        443.56        412.13        16.28 o                         
   0  17   3       3435.08       3507.44        57.11 o                         
   2  17   3       3168.89       3246.15        37.76 o                         
   4  17   3        151.23        208.30        17.93 o                         
   6  17   3       1338.76       1382.92        29.19 o                         
   8  17   3        648.46        617.41        19.34 o                         
   1  18   3        607.38        589.77        15.55 o                         
   3  18   3       1039.06        987.43        23.02 o                         
   5  18   3       1154.12       1151.84        25.76 o                         
   7  18   3        143.98        131.98        10.74 o                         
   0  19   3       2288.13       2251.41        43.45 o                         
   2  19   3       1861.19       1847.17        36.01 o                         
   4  19   3       1415.55       1434.64        32.16 o                         
   6  19   3       1498.48       1507.15        39.85 o                         
   1  20   3        533.75        552.30        21.76 o                         
   3  20   3       1718.68       1770.61        36.08 o                         
   5  20   3       1336.51       1373.19        31.52 o                         
   0  21   3       1124.12       1112.40        68.78 o                         
   2  21   3       3603.08       3626.33        64.03 o                         
   0   0   4      79563.84      76770.70      1362.15 o                         
   2   0   4      31211.55      29232.11       379.15 o                         
   4   0   4      27347.29      26659.62       300.97 o                         
   6   0   4      21427.01      20512.14       190.98 o                         
   8   0   4      36905.83      37693.64       347.28 o                         
  10   0   4      13257.95      13064.96       140.38 o                         
  12   0   4      11432.54      11554.09       143.95 o                         
  14   0   4       5801.29       6003.23        99.00 o                         
  16   0   4       9946.66       9978.54       189.72 o                         
   1   1   4       1593.01       1569.68        16.61 o                         
   3   1   4        249.03        274.89         8.67 o                         
   5   1   4       5770.07       5738.81        47.48 o                         
   7   1   4          1.02          7.91         3.85 o                         
   9   1   4       1372.81       1403.57        14.97 o                         
  11   1   4        523.53        547.61        11.92 o                         
  13   1   4        394.96        416.69        13.34 o                         
  15   1   4        541.46        574.78        25.30 o                         
   0   2   4      17255.94      17265.06       278.46 o                         
   2   2   4       5048.10       4855.40        45.56 o                         
   4   2   4      14299.65      14176.80       115.73 o                         
   6   2   4       5632.62       5713.87        43.20 o                         
   8   2   4       8228.77       8138.53        60.24 o                         
  10   2   4        960.98        960.95        14.74 o                         
  12   2   4       5046.51       4992.71        50.46 o                         
  14   2   4       2320.25       2260.23        32.13 o                         
  16   2   4       2249.85       2205.97        81.25 o                         
   1   3   4       2772.89       2666.92        25.46 o                         
   3   3   4       6861.16       6807.25        58.11 o                         
   5   3   4       1582.37       1615.08        15.84 o                         
   7   3   4       4242.41       4233.38        32.34 o                         
   9   3   4        702.74        748.75        11.23 o                         
  11   3   4       1379.29       1378.33        17.12 o                         
  13   3   4       1479.16       1477.40        22.84 o                         
  15   3   4        356.24        381.25        18.58 o                         
   0   4   4       6165.93       5662.63        83.38 o                         
   2   4   4      23934.68      22624.12       161.91 o                         
   4   4   4      23783.27      22723.95       163.01 o                         
   6   4   4      18210.69      18131.17       121.19 o                         
   8   4   4       4407.97       4244.68        38.80 o                         
  10   4   4       9907.11      10053.30        75.58 o                         
  12   4   4       6545.54       6473.92        58.77 o                         
  14   4   4       6204.54       6282.93        73.67 o                         
   1   5   4       3015.43       2899.20        27.73 o                         
   3   5   4      14062.26      13534.35        94.42 o                         
   5   5   4       1641.80       1706.81        16.03 o                         
   7   5   4       6282.03       6069.73        50.03 o                         
   9   5   4        779.26        791.16        18.02 o                         
  11   5   4       2944.53       2930.85        30.00 o                         
  13   5   4       1894.21       1950.25        29.19 o                         
  15   5   4        285.81        304.20        20.54 o                         
   0   6   4       5648.39       5703.47        63.18 o                         
   2   6   4      11506.88      11384.74        80.25 o                         
   4   6   4       4952.71       4982.54        36.82 o                         
   6   6   4      11136.98      10981.87        83.57 o                         
   8   6   4       2774.60       2722.14        28.39 o                         
  10   6   4       3543.21       3493.74        33.80 o                         
  12   6   4       1923.27       1882.69        28.49 o                         
  14   6   4       4564.90       4415.66        63.05 o                         
   1   7   4       4318.69       4149.43        32.32 o                         
   3   7   4       2572.23       2531.67        21.57 o                         
   5   7   4       4400.40       4202.55        34.10 o                         
   7   7   4       2144.67       2142.82        22.30 o                         
   9   7   4       1654.44       1617.03        20.58 o                         
  11   7   4       1071.38       1081.40        17.86 o                         
  13   7   4       1243.29       1236.78        25.96 o                         
  15   7   4        957.21       1020.33        32.16 o                         
   0   8   4      10628.72       9977.99       106.32 o                         
   2   8   4       1195.95       1179.24        12.44 o                         
   4   8   4       1100.73       1065.74        15.04 o                         
   6   8   4        710.29        659.50        11.84 o                         
   8   8   4       5226.66       5179.83        47.50 o                         
  10   8   4        503.32        489.49        11.99 o                         
  12   8   4        779.83        783.53        19.00 o                         
  14   8   4        145.16        199.35        14.12 o                         
   1   9   4       1122.98       1076.36        11.90 o                         
   3   9   4        542.30        516.21         9.13 o                         
   5   9   4       5126.40       4903.40        44.44 o                         
   7   9   4         60.65         65.22         5.67 o                         
   9   9   4       1463.65       1425.86        21.36 o                         
  11   9   4        676.65        683.30        24.54 o                         
  13   9   4        264.65        274.91        15.29 o                         
   0  10   4        307.11        334.08        10.41 o                         
   2  10   4      14607.60      14679.43       103.99 o                         
   4  10   4        312.86        327.01         9.30 o                         
   6  10   4      14276.67      14381.30       179.76 o                         
   8  10   4        100.99        117.51        11.88 o                         
  10  10   4       6215.18       6085.85        61.25 o                         
  12  10   4        134.16        141.81        12.20 o                         
  14  10   4       6685.87       6728.85        81.16 o                         
   1  11   4        846.81        824.34        11.93 o                         
   3  11   4        344.15        341.37        11.53 o                         
   5  11   4        771.81        774.04        13.59 o                         
   7  11   4        681.53        655.49        13.41 o                         
   9  11   4        276.54        291.37        12.17 o                         
  11  11   4        106.24        107.75         9.41 o                         
  13  11   4        418.31        461.60        19.59 o                         
   0  12   4         14.29         21.08         5.83 o                         
   2  12   4       2461.40       2420.58        26.34 o                         
   4  12   4       2010.47       1998.14        23.72 o                         
   6  12   4       2107.23       2040.11        27.55 o                         
   8  12   4         10.75         13.41         6.75 o                         
  10  12   4       1406.14       1406.07        23.97 o                         
  12  12   4        603.71        616.41        21.89 o                         
   1  13   4        245.83        250.21        11.73 o                         
   3  13   4       4107.64       3965.60        38.96 o                         
   5  13   4        245.58        248.59        10.45 o                         
   7  13   4       1341.07       1285.69        21.18 o                         
   9  13   4         78.64         89.52         9.02 o                         
  11  13   4       1212.84       1135.91        23.15 o                         
   0  14   4      22542.76      22102.14       260.89 o                         
   2  14   4       1155.70       1135.50        16.29 o                         
   4  14   4      21445.06      20953.42       165.65 o                         
   6  14   4        528.91        562.89        15.52 o                         
   8  14   4      15484.84      15234.54       155.27 o                         
  10  14   4       1196.54       1269.28        23.53 o                         
   1  15   4       1932.95       1941.99        26.61 o                         
   3  15   4       1693.42       1644.20        20.94 o                         
   5  15   4        985.44        956.89        22.23 o                         
   7  15   4       2640.02       2652.76        36.90 o                         
   9  15   4        526.34        557.86        19.04 o                         
   0  16   4       8535.76       8470.55       112.63 o                         
   2  16   4       3058.11       3083.06        40.48 o                         
   4  16   4       2817.86       2808.97        34.64 o                         
   6  16   4       2285.53       2334.61        34.20 o                         
   8  16   4       5835.10       5744.12        65.40 o                         
  10  16   4       1515.11       1551.33        28.81 o                         
   1  17   4       1002.18        997.86        23.33 o                         
   3  17   4       1326.22       1355.73        24.83 o                         
   5  17   4       3260.28       3180.05        42.33 o                         
   7  17   4         32.58         53.91         9.62 o                         
   0  18   4        309.72        389.65        20.84 o                         
   2  18   4      10879.55      10753.86       100.40 o                         
   4  18   4        196.04        247.34        17.03 o                         
   6  18   4      10951.21      10998.27       119.29 o                         
   1  19   4        919.38        921.31        19.57 o                         
   3  19   4         44.89         34.57        10.60 o                         
   5  19   4       1024.84       1065.13        28.35 o                         
   0  20   4        927.54       1022.42       115.54 o                         
   2  20   4       4438.55       4382.52       112.62 o                         
   1   0   5      10342.05      10326.34       122.36 o                         
   3   0   5         16.01          7.09         8.48 o                         
   5   0   5       2088.46       2165.43        32.60 o                         
   7   0   5       4299.70       4339.94        52.65 o                         
   9   0   5       2554.86       2521.64        32.62 o                         
  11   0   5         53.82         55.23         9.88 o                         
  13   0   5        616.04        557.42        26.90 o                         
  15   0   5       2428.94       2651.97       126.70 o                         
   0   1   5       1446.76       1552.88       103.14 o                         
   2   1   5       2375.12       2350.09        25.88 o                         
   4   1   5        266.69        281.79         8.26 o                         
   6   1   5       4247.93       4126.35        34.83 o                         
   8   1   5       3403.81       3471.33        29.99 o                         
  10   1   5       2671.10       2734.50        31.69 o                         
  12   1   5       1081.82       1100.64        19.42 o                         
  14   1   5       2128.92       2261.54        36.29 o                         
   1   2   5       4262.84       4264.91        69.87 o                         
   3   2   5        406.17        378.07         8.93 o                         
   5   2   5       1246.66       1271.66        16.16 o                         
   7   2   5       4694.97       4654.71        41.51 o                         
   9   2   5        813.38        849.76        13.79 o                         
  11   2   5        170.04        187.33        10.20 o                         
  13   2   5       1773.18       1777.52        26.09 o                         
  15   2   5       1742.07       1711.50        35.05 o                         
   0   3   5       1193.96       1177.77        21.11 o                         
   2   3   5         32.84         34.60         4.07 o                         
   4   3   5         94.81        116.54         5.55 o                         
   6   3   5        126.79        158.72         6.21 o                         
   8   3   5         49.81         62.26         6.27 o                         
  10   3   5        640.02        624.78        12.91 o                         
  12   3   5        203.83        220.66        13.58 o                         
  14   3   5         89.72        112.90        10.30 o                         
   1   4   5       8324.25       8192.85        70.27 o                         
   3   4   5       1076.91       1055.34        13.36 o                         
   5   4   5        408.12        474.92         9.11 o                         
   7   4   5       8308.61       8159.59        72.85 o                         
   9   4   5       1670.55       1670.77        22.53 o                         
  11   4   5        128.77        151.09         7.99 o                         
  13   4   5       1325.53       1301.11        23.59 o                         
  15   4   5       1375.57       1336.63        42.10 o                         
   0   5   5       4138.15       4156.29        54.98 o                         
   2   5   5      17356.06      16838.59       137.67 o                         
   4   5   5      11810.37      11552.57        86.64 o                         
   6   5   5      17348.11      17042.92       133.32 o                         
   8   5   5       7422.65       7282.60        66.96 o                         
  10   5   5      15729.90      15574.83       119.23 o                         
  12   5   5       7795.77       7995.45        67.74 o                         
  14   5   5       7109.81       7282.56        92.67 o                         
   1   6   5       3094.99       2993.47        28.11 o                         
   3   6   5         48.64         63.12         4.32 o                         
   5   6   5       1491.75       1453.25        22.38 o                         
   7   6   5       2410.70       2392.45        26.20 o                         
   9   6   5        832.96        837.85        14.82 o                         
  11   6   5         65.05         72.51         6.89 o                         
  13   6   5       1295.28       1341.46        24.76 o                         
   0   7   5       3336.96       3387.61        41.98 o                         
   2   7   5        251.18        292.12         6.80 o                         
   4   7   5       1046.00       1084.75        13.90 o                         
   6   7   5        605.54        598.96        10.89 o                         
   8   7   5       2628.58       2533.45        28.19 o                         
  10   7   5        194.44        209.18         9.07 o                         
  12   7   5        751.49        750.86        16.25 o                         
  14   7   5        373.67        430.77        20.57 o                         
   1   8   5       6293.24       6102.29        49.02 o                         
   3   8   5         83.14        100.40         5.49 o                         
   5   8   5       1456.96       1370.04        17.94 o                         
   7   8   5       3491.17       3449.73        36.31 o                         
   9   8   5       2067.17       2018.66        25.04 o                         
  11   8   5         86.15         78.79         7.84 o                         
  13   8   5        659.94        671.19        21.44 o                         
   0   9   5      12678.98      12246.00       130.45 o                         
   2   9   5      11610.21      11314.22        91.06 o                         
   4   9   5       8372.51       8155.37        64.99 o                         
   6   9   5      14134.11      13921.90       112.49 o                         
   8   9   5      14310.27      13997.30       121.28 o                         
  10   9   5      10612.03      10472.75        90.17 o                         
  12   9   5       7048.79       7078.04        76.02 o                         
   1  10   5       2290.43       2263.22        24.59 o                         
   3  10   5        764.74        781.35        13.25 o                         
   5  10   5        591.54        565.66        12.01 o                         
   7  10   5       3706.26       3670.11        46.61 o                         
   9  10   5        499.63        494.57        14.73 o                         
  11  10   5        210.35        243.41        12.33 o                         
  13  10   5       1610.31       1653.09        39.89 o                         
   0  11   5       3635.45       3608.70        52.63 o                         
   2  11   5       2777.09       2790.92        29.51 o                         
   4  11   5       5606.18       5403.90        53.15 o                         
   6  11   5       1740.07       1683.88        29.11 o                         
   8  11   5       2142.85       2111.16        28.27 o                         
  10  11   5       1667.88       1681.99        26.29 o                         
  12  11   5       2126.48       2109.75        42.28 o                         
   1  12   5       2907.00       2795.71        30.65 o                         
   3  12   5        244.82        255.43         9.40 o                         
   5  12   5        234.46        239.01        10.42 o                         
   7  12   5       3236.13       3157.67        36.53 o                         
   9  12   5        936.27        905.35        26.22 o                         
  11  12   5         44.23         50.88         8.48 o                         
   0  13   5        780.00        782.56        22.46 o                         
   2  13   5       2146.87       2173.82        25.81 o                         
   4  13   5       3552.37       3466.24        39.91 o                         
   6  13   5       3060.47       3005.37        36.14 o                         
   8  13   5       2371.95       2398.85        37.63 o                         
  10  13   5       4144.63       4084.52        47.51 o                         
   1  14   5       1703.07       1664.94        24.55 o                         
   3  14   5         95.42        106.32         8.21 o                         
   5  14   5       1275.37       1286.12        23.86 o                         
   7  14   5       1183.64       1161.32        24.69 o                         
   9  14   5        729.60        726.53        19.82 o                         
   0  15   5       2287.33       2266.57        42.75 o                         
   2  15   5        133.84        132.30         9.25 o                         
   4  15   5        781.15        777.49        16.01 o                         
   6  15   5         84.01        105.44        10.04 o                         
   8  15   5        946.07        950.35        23.60 o                         
   1  16   5       2316.67       2324.91        31.34 o                         
   3  16   5        185.85        158.71        10.90 o                         
   5  16   5        478.31        474.57        28.49 o                         
   7  16   5       2121.45       2064.87        35.55 o                         
   0  17   5       1288.31       1327.23        32.71 o                         
   2  17   5         55.33         61.77         9.70 o                         
   4  17   5        517.72        549.19        22.44 o                         
   6  17   5        373.36        422.24        18.74 o                         
   1  18   5        771.06        735.82        17.74 o                         
   3  18   5        425.15        477.79        21.38 o                         
   5  18   5        214.53        194.12        16.66 o                         
   0  19   5        793.26        849.23        34.37 o                         
   2  19   5        386.07        390.93        19.96 o                         
   0   0   6      46351.09      44131.89      1374.88 o                         
   2   0   6      23748.81      22912.17       303.67 o                         
   4   0   6      26892.83      25123.98       333.14 o                         
   6   0   6      14555.91      14124.64       194.62 o                         
   8   0   6      16658.91      16773.59       198.53 o                         
  10   0   6       4922.71       5051.87        72.53 o                         
  12   0   6       5821.15       6146.42       108.12 o                         
  14   0   6       5018.37       5168.85        92.33 o                         
   1   1   6         39.47         56.81         5.40 o                         
   3   1   6       1339.13       1286.17        24.91 o                         
   5   1   6        129.63        145.19         7.42 o                         
   7   1   6        415.01        416.76        14.22 o                         
   9   1   6          0.18         11.22         5.77 o                         
  11   1   6        227.10        228.21        12.75 o                         
  13   1   6        323.49        374.67        26.47 o                         
   0   2   6      11495.94      11320.72       135.13 o                         
   2   2   6      14704.01      14403.53       119.70 o                         
   4   2   6       4270.18       4163.61        43.26 o                         
   6   2   6      11615.43      11758.27       107.73 o                         
   8   2   6       5232.96       5262.61        55.05 o                         
  10   2   6       8281.94       8180.98        81.82 o                         
  12   2   6       1696.56       1747.20        28.09 o                         
  14   2   6       4147.63       4278.28        56.29 o                         
   1   3   6          2.78         11.46         3.85 o                         
   3   3   6          0.75          6.87         4.43 o                         
   5   3   6        362.56        342.66        10.21 o                         
   7   3   6         36.55         37.03         8.32 o                         
   9   3   6          0.28          4.55         5.61 o                         
  11   3   6          2.38         11.55         7.09 o                         
  13   3   6         32.77         30.34         8.65 o                         
   0   4   6      14459.66      13838.60       163.29 o                         
   2   4   6      17792.38      16754.11       130.49 o                         
   4   4   6      13855.90      13203.46       111.49 o                         
   6   4   6       7724.63       7468.60        68.15 o                         
   8   4   6       3910.47       3891.63        41.16 o                         
  10   4   6       4413.71       4510.96        44.86 o                         
  12   4   6       3477.04       3601.85        45.04 o                         
  14   4   6       1324.07       1432.89        29.36 o                         
   1   5   6        164.15        146.20         6.95 o                         
   3   5   6         53.17         63.88         5.59 o                         
   5   5   6        304.68        296.96         9.71 o                         
   7   5   6        655.42        692.75        14.25 o                         
   9   5   6         16.73         27.09         5.94 o                         
  11   5   6          2.24         13.87         5.79 o                         
  13   5   6         16.51         28.81         8.21 o                         
   0   6   6      10871.53      10752.38       130.04 o                         
   2   6   6       6097.72       5915.96        50.90 o                         
   4   6   6       5838.30       5667.15        53.29 o                         
   6   6   6       3310.71       3219.53        33.73 o                         
   8   6   6       8960.16       8879.98        76.50 o                         
  10   6   6       1833.19       1841.11        24.63 o                         
  12   6   6       4038.70       4045.00        40.85 o                         
   1   7   6         13.83         15.37         3.60 o                         
   3   7   6          3.67         23.34         8.31 o                         
   5   7   6          0.06          7.38         4.88 o                         
   7   7   6         24.36         26.33         5.57 o                         
   9   7   6         67.28         81.96         7.57 o                         
  11   7   6         13.67         16.00         6.32 o                         
  13   7   6         63.03         62.10        12.22 o                         
   0   8   6       5323.87       5074.07        60.64 o                         
   2   8   6       1811.88       1721.12        23.09 o                         
   4   8   6       1741.42       1666.13        22.60 o                         
   6   8   6        942.96        914.98        15.52 o                         
   8   8   6       1163.78       1163.28        19.94 o                         
  10   8   6         94.05        104.36         8.42 o                         
  12   8   6         81.16        108.93         9.15 o                         
   1   9   6         11.58         17.80         4.45 o                         
   3   9   6       1214.43       1211.64        18.21 o                         
   5   9   6         42.45         54.90         5.88 o                         
   7   9   6        113.74        111.53         8.19 o                         
   9   9   6         10.47          8.99         6.69 o                         
  11   9   6        274.09        280.19        12.15 o                         
   0  10   6      25328.89      24868.44       288.80 o                         
   2  10   6        762.09        750.36        14.53 o                         
   4  10   6      14256.23      13802.67       119.58 o                         
   6  10   6       1260.46       1228.56        18.76 o                         
   8  10   6      11598.04      11378.47       102.70 o                         
  10  10   6       1709.64       1624.79        25.73 o                         
  12  10   6       4935.01       4875.86        63.62 o                         
   1  11   6        235.86        252.48        10.93 o                         
   3  11   6        122.84        131.30         8.18 o                         
   5  11   6        239.95        249.51        11.23 o                         
   7  11   6        329.57        317.23        13.45 o                         
   9  11   6         19.09         10.69         7.11 o                         
  11  11   6         37.29         33.38         8.23 o                         
   0  12   6        423.80        471.93        42.07 o                         
   2  12   6       2601.07       2579.22        31.61 o                         
   4  12   6        832.24        826.46        16.94 o                         
   6  12   6        966.80        967.88        19.55 o                         
   8  12   6         75.97         91.18         9.81 o                         
  10  12   6        763.82        790.21        20.76 o                         
   1  13   6          4.61          8.01         6.56 o                         
   3  13   6         88.16        101.18         9.00 o                         
   5  13   6        630.83        654.82        20.13 o                         
   7  13   6        292.93        318.44        14.15 o                         
   9  13   6         27.52         28.46         9.32 o                         
   0  14   6        425.50        453.53        25.11 o                         
   2  14   6      23852.83      23436.97       228.60 o                         
   4  14   6        938.50       1022.69        21.41 o                         
   6  14   6      16007.57      15782.52       148.38 o                         
   8  14   6          6.89         13.25        10.45 o                         
   1  15   6          0.44         22.60         8.05 o                         
   3  15   6        134.62        150.24        11.25 o                         
   5  15   6          1.38         24.73         8.10 o                         
   7  15   6          0.24          4.35         8.70 o                         
   0  16   6       3928.07       4014.90        65.35 o                         
   2  16   6       3245.08       3309.57        43.91 o                         
   4  16   6       2015.34       2069.94        32.55 o                         
   6  16   6       3038.20       3073.40        50.65 o                         
   1  17   6        267.88        284.94        15.14 o                         
   3  17   6        279.75        339.69        15.56 o                         
   5  17   6         12.90         29.64        10.43 o                         
   0  18   6      15982.10      16058.26       288.59 o                         
   2  18   6        276.64        314.90        16.37 o                         
   1   0   7        105.09        133.71        11.85 o                         
   3   0   7       1056.37       1020.44        26.19 o                         
   5   0   7       4388.27       4428.10        62.14 o                         
   7   0   7        762.69        802.97        21.24 o                         
   9   0   7        751.38        768.69        33.54 o                         
  11   0   7       1126.82       1144.17        43.28 o                         
  13   0   7        220.67        221.11        20.61 o                         
   0   1   7       3236.39       3033.01        45.48 o                         
   2   1   7       2197.14       2067.86        28.47 o                         
   4   1   7       1019.55        979.75        16.90 o                         
   6   1   7       1667.24       1676.10        31.87 o                         
   8   1   7       1466.84       1484.86        25.61 o                         
  10   1   7        521.38        565.88        26.00 o                         
  12   1   7        381.41        450.24        20.33 o                         
   1   2   7       1189.23       1117.80        16.59 o                         
   3   2   7       3973.22       3924.60        42.49 o                         
   5   2   7       1566.58       1539.85        22.36 o                         
   7   2   7        658.24        659.92        22.53 o                         
   9   2   7       1604.48       1526.55        30.40 o                         
  11   2   7       2475.25       2470.88        45.47 o                         
  13   2   7        466.69        459.13        33.01 o                         
   0   3   7         60.98         54.81         7.84 o                         
   2   3   7         13.61         17.65         4.88 o                         
   4   3   7        623.74        593.61        12.63 o                         
   6   3   7         68.24         96.48         7.99 o                         
   8   3   7         16.48         26.48         6.89 o                         
  10   3   7         14.29         21.36         8.82 o                         
  12   3   7        132.23        124.52        11.67 o                         
   1   4   7        193.84        221.27        12.84 o                         
   3   4   7       7705.45       7575.14        68.86 o                         
   5   4   7       1010.19        973.94        19.17 o                         
   7   4   7       1091.61       1123.19        20.63 o                         
   9   4   7        148.07        159.61        11.07 o                         
  11   4   7       2960.84       2963.16        37.35 o                         
   0   5   7      13489.72      13141.45       158.36 o                         
   2   5   7       8636.46       8402.95        75.12 o                         
   4   5   7      14616.21      14410.71       132.01 o                         
   6   5   7       5414.73       5409.65        59.23 o                         
   8   5   7       7159.62       7113.16        73.54 o                         
  10   5   7       4343.93       4587.81        46.83 o                         
  12   5   7       5571.16       5781.99        65.66 o                         
   1   6   7        526.03        550.85        13.66 o                         
   3   6   7       1114.25       1119.83        18.65 o                         
   5   6   7       1497.30       1487.03        31.84 o                         
   7   6   7          6.12         23.53         6.57 o                         
   9   6   7       1289.81       1286.75        21.65 o                         
  11   6   7       1268.93       1246.88        23.76 o                         
   0   7   7        980.61        991.75        26.96 o                         
   2   7   7       1556.98       1534.82        19.60 o                         
   4   7   7         48.23         66.37         8.20 o                         
   6   7   7       1189.04       1198.80        21.89 o                         
   8   7   7        477.01        492.75        14.44 o                         
  10   7   7        542.54        567.23        15.72 o                         
  12   7   7         39.49         62.06        13.07 o                         
   1   8   7        316.94        354.66        12.91 o                         
   3   8   7       1665.98       1611.68        32.11 o                         
   5   8   7       3752.15       3668.14        40.66 o                         
   7   8   7        108.00        140.90        11.98 o                         
   9   8   7        811.81        795.08        17.84 o                         
  11   8   7       1535.25       1535.72        24.41 o                         
   0   9   7      12155.84      12047.25       148.99 o                         
   2   9   7      10846.98      10682.13        94.85 o                         
   4   9   7       8285.96       8095.37        75.86 o                         
   6   9   7       8941.25       8835.78        92.11 o                         
   8   9   7       7081.02       7105.25        69.91 o                         
  10   9   7       4266.89       4422.58        49.97 o                         
   1  10   7        975.82        979.55        18.70 o                         
   3  10   7       4216.65       4117.95        44.51 o                         
   5  10   7        670.90        693.27        16.03 o                         
   7  10   7       1494.01       1473.79        25.78 o                         
   9  10   7        990.43        971.37        20.98 o                         
   0  11   7       1367.26       1374.21        35.86 o                         
   2  11   7       2359.32       2304.77        30.26 o                         
   4  11   7       3068.23       3038.45        36.63 o                         
   6  11   7       1815.11       1801.85        29.13 o                         
   8  11   7        851.09        819.71        20.35 o                         
   1  12   7          9.49         41.54        11.52 o                         
   3  12   7       2276.78       2157.60        33.49 o                         
   5  12   7        422.67        421.26        14.62 o                         
   7  12   7         92.37        117.51        10.81 o                         
   9  12   7         31.37         19.91         8.34 o                         
   0  13   7       3090.54       3262.67        63.99 o                         
   2  13   7       2634.11       2658.19        40.60 o                         
   4  13   7       3357.77       3368.57        43.66 o                         
   6  13   7       1450.43       1504.73        27.18 o                         
   8  13   7       1590.22       1632.42        29.09 o                         
   1  14   7        715.52        732.44        19.29 o                         
   3  14   7        551.72        533.49        19.86 o                         
   5  14   7       1845.19       1835.54        55.75 o                         
   7  14   7          6.02          7.78         8.77 o                         
   0  15   7        302.66        309.89        37.46 o                         
   2  15   7        626.38        699.32        28.72 o                         
   4  15   7         10.09          7.69         8.41 o                         
   1  16   7        334.43        329.89        15.54 o                         
   3  16   7       1712.66       1733.67        30.63 o                         
   0   0   8       7987.95       7822.47       203.29 o                         
   2   0   8       6327.62       6017.48       120.16 o                         
   4   0   8      11804.00      11587.65       143.66 o                         
   6   0   8      10669.44      10531.50       154.53 o                         
   8   0   8      11467.99      11870.31       215.98 o                         
  10   0   8       6026.12       6363.08       159.32 o                         
   1   1   8       2615.66       2544.17        34.58 o                         
   3   1   8       1108.96       1097.97        19.22 o                         
   5   1   8       1197.03       1154.56        22.04 o                         
   7   1   8       1463.16       1495.72        29.48 o                         
   9   1   8       1580.98       1555.29        32.49 o                         
  11   1   8        637.22        700.20        33.90 o                         
   0   2   8       2730.56       2709.44        44.22 o                         
   2   2   8       1200.04       1149.41        19.67 o                         
   4   2   8       7850.74       7819.58        77.38 o                         
   6   2   8        805.08        782.37        25.58 o                         
   8   2   8       1765.63       1757.16        47.32 o                         
  10   2   8       1370.56       1409.95        31.61 o                         
   1   3   8       1918.91       1898.95        24.77 o                         
   3   3   8       1229.98       1218.13        19.44 o                         
   5   3   8        763.56        802.13        19.22 o                         
   7   3   8       1291.27       1281.61        23.15 o                         
   9   3   8       1212.84       1266.63        29.64 o                         
  11   3   8        573.37        563.01        41.04 o                         
   0   4   8       1282.90       1265.58        38.13 o                         
   2   4   8       7783.29       7568.73        75.36 o                         
   4   4   8       1176.42       1122.50        21.91 o                         
   6   4   8       7350.79       7273.60        75.18 o                         
   8   4   8       2912.50       2987.84        39.60 o                         
  10   4   8      11485.64      11906.67       126.99 o                         
   1   5   8       1863.57       1855.10        24.65 o                         
   3   5   8        836.81        837.30        19.42 o                         
   5   5   8        470.49        489.38        21.71 o                         
   7   5   8       1484.99       1458.32        25.36 o                         
   9   5   8       1052.65       1089.97        21.08 o                         
   0   6   8        110.60        109.02        10.84 o                         
   2   6   8       3591.42       3613.03        42.02 o                         
   4   6   8       1209.82       1212.41        23.92 o                         
   6   6   8       1641.92       1635.07        37.29 o                         
   8   6   8        123.49        135.24        10.03 o                         
  10   6   8       1328.86       1390.90        24.52 o                         
   1   7   8       1492.02       1453.63        23.55 o                         
   3   7   8       1092.65       1061.10        20.45 o                         
   5   7   8        716.84        741.47        17.85 o                         
   7   7   8        912.50        911.12        20.40 o                         
   9   7   8       1015.25       1013.89        22.36 o                         
   0   8   8        530.57        526.31        19.70 o                         
   2   8   8         79.87        106.27        10.13 o                         
   4   8   8       1596.48       1619.08        27.48 o                         
   6   8   8        328.84        374.15        16.49 o                         
   8   8   8       2094.10       2159.82        33.41 o                         
   1   9   8       2146.05       2144.00        30.31 o                         
   3   9   8        571.46        570.97        16.04 o                         
   5   9   8        779.45        813.17        19.29 o                         
   7   9   8       1353.52       1376.01        25.54 o                         
   9   9   8       1168.67       1189.98        24.91 o                         
   0  10   8        150.05        134.68        15.38 o                         
   2  10   8       5302.43       5228.76        63.25 o                         
   4  10   8       1434.96       1406.70        23.53 o                         
   6  10   8       5443.01       5524.54        62.67 o                         
   8  10   8         21.85         36.10         8.84 o                         
   1  11   8       1269.06       1286.59        31.54 o                         
   3  11   8        973.99        969.74        21.37 o                         
   5  11   8        843.76        850.16        20.07 o                         
   7  11   8        584.93        594.78        19.38 o                         
   0  12   8         61.70         61.18        18.63 o                         
   2  12   8        678.70        719.47        21.24 o                         
   4  12   8         40.94         50.75         9.04 o                         
   6  12   8        634.05        688.39        25.53 o                         
   1  13   8       1340.80       1329.40        27.88 o                         
   3  13   8        369.62        373.30        17.90 o                         
   5  13   8        256.74        271.18        19.78 o                         
   0  14   8       4273.72       4201.17       123.21 o                         
   2  14   8        260.57        280.38        17.50 o                         
   1   0   9        932.77        911.36        35.49 o                         
   3   0   9        260.05        315.72        17.17 o                         
   5   0   9        224.49        244.19        30.93 o                         
   7   0   9        162.46        201.06        24.75 o                         
   9   0   9        733.37        758.46        33.43 o                         
   0   1   9       2360.04       2285.96        48.22 o                         
   2   1   9       1177.32       1174.11        23.38 o                         
   4   1   9        979.51        969.05        21.40 o                         
   6   1   9        759.23        749.33        24.92 o                         
   8   1   9        760.02        840.32        25.06 o                         
   1   2   9       1786.85       1791.01        27.32 o                         
   3   2   9       1422.29       1442.25        22.82 o                         
   5   2   9       1459.60       1491.29        27.79 o                         
   7   2   9       2082.12       2087.24        39.27 o                         
   9   2   9        751.57        819.37        25.41 o                         
   0   3   9         14.26         21.16         9.59 o                         
   2   3   9        100.48        111.55         9.24 o                         
   4   3   9        100.74        131.42        11.27 o                         
   6   3   9         17.93         28.84         8.00 o                         
   8   3   9         56.21         45.16        16.10 o                         
   1   4   9       1451.82       1472.78        24.33 o                         
   3   4   9        601.11        587.72        18.46 o                         
   5   4   9          8.32         25.13         9.88 o                         
   7   4   9       2776.76       2738.79        38.62 o                         
   9   4   9        665.76        709.46        24.98 o                         
   0   5   9       7121.02       7070.80        96.28 o                         
   2   5   9       7650.68       7547.46        91.79 o                         
   4   5   9       6463.34       6475.80        82.57 o                         
   6   5   9       4273.32       4354.94        56.90 o                         
   8   5   9       3233.06       3389.80        42.09 o                         
   1   6   9        893.46        932.29        19.61 o                         
   3   6   9        277.89        267.09        13.83 o                         
   5   6   9       1138.13       1161.70        23.23 o                         
   7   6   9        567.40        573.43        19.02 o                         
   0   7   9       1052.94       1018.45        26.72 o                         
   2   7   9        457.26        512.36        27.15 o                         
   4   7   9        152.48        156.85        12.07 o                         
   6   7   9        349.26        393.50        30.68 o                         
   1   8   9       1320.27       1260.73        25.51 o                         
   3   8   9         15.47         29.72        11.43 o                         
   5   8   9        434.56        454.95        17.05 o                         
   7   8   9        460.22        479.44        18.02 o                         
   0   9   9       8008.42       8048.54       127.21 o                         
   2   9   9       6911.03       7180.61        97.19 o                         
   4   9   9       6220.31       6298.83        69.52 o                         
   6   9   9       5443.71       5524.85        63.87 o                         
   1  10   9       1506.75       1559.50        43.28 o                         
   3  10   9       1862.85       1937.30        31.39 o                         
   5  10   9        967.57       1050.37        22.96 o                         
   0  11   9        480.61        496.26        35.40 o                         
   2  11   9       1300.38       1367.46        28.84 o                         
   4  11   9       1758.61       1827.37        33.66 o                         
   1  12   9        461.58        464.36        19.51 o                         
   0   0  10       1696.68       1683.45        75.69 o                         
   2   0  10      16303.29      16885.21       240.06 o                         
   4   0  10       3215.78       3170.23        79.85 o                         
   6   0  10      14837.96      15152.66       223.47 o                         
   1   1  10        327.38        365.92        16.13 o                         
   3   1  10        256.76        287.86        16.86 o                         
   5   1  10       1407.34       1488.43        37.57 o                         
   0   2  10        287.04        278.11        23.24 o                         
   2   2  10        271.47        302.73        15.11 o                         
   4   2  10        513.80        541.01        25.91 o                         
   6   2  10        647.48        697.68        25.42 o                         
   1   3  10        271.78        264.24        18.86 o                         
   3   3  10       1145.91       1171.31        28.08 o                         
   5   3  10        431.04        407.06        19.81 o                         
   0   4  10      17655.61      17717.68       252.29 o                         
   2   4  10        305.43        317.40        15.38 o                         
   4   4  10      10176.31      10396.90       123.84 o                         
   1   5  10        264.90        297.55        15.17 o                         
   3   5  10       1837.75       1871.97        36.55 o                         
   5   5  10        289.60        277.28        15.51 o                         
   0   6  10        562.68        596.53        27.26 o                         
   2   6  10        136.77        159.82        11.41 o                         
   4   6  10        135.13        154.32        15.47 o                         
   1   7  10        424.72        484.74        26.74 o                         
   3   7  10        630.79        649.65        21.95 o                         
   0   8  10        602.47        590.70        83.20 o                         
   2   8  10       4635.49       4631.99        87.01 o                         
                                                                                
